# Supplementary material for: HyperChIP: identification of hypervariable signals across ChIP-seq or ATAC-seq samples
Source: Genome Biol. 2022 Feb 28;23:62. doi: 10.1186/s13059-022-02627-9 (PMC8883642; doi:10.1186/s13059-022-02627-9)
Supplement: Supplementary file 5 — Additional file 5: Table S5. Stage-specific regulators identified from the mouse ATAC-seq data set. [file 13059_2022_2627_MOESM5_ESM.xlsx]

## Sheet: Sheet1
Table S5. Stage-specific regulators identified from the mouse ATAC-seq data set.
Shown here are the top 30 TF-binding motifs associated with each stage.
Early stage				Late stage
TF_motif	t-value	p-value		TF_motif	t-value	p-value
Neurog1	7.77958	2.76511e-05		Hnf4a	9.19105	7.18769e-06
Rarg	7.77573	2.77599e-05		Sox2.2	6.71243	8.72937e-05
Obox3	6.53597	0.000106894		Sox6	6.23444	0.000152443
Pitx1	6.50723	0.000110517		Mafb	6.19725	0.000159391
Otx2	6.38364	0.000127707		Klf4.1	6.14134	0.000170494
Gsc	6.34577	0.000133542		Pou2f2	6.11117	0.000176832
Foxd3	6.1787	0.000162986		Gata1	5.94125	0.000217677
Pitx1.1	6.17769	0.000163184		Pou3f1	5.70354	0.000292991
Arid3a	6.07551	0.000184658		Sox3	5.59583	0.000336062
Obox6	5.99498	0.000203751		Pou2f3	5.45479	0.000403148
Myc.1	5.63905	0.000318008		Pou2f3.1	5.45479	0.000403148
Esrra	5.5849	0.000340804		Ascl2	5.37591	0.000446885
Stat3	5.31093	0.00048678		Hes2	5.3464	0.000464544
Crx.1	5.25758	0.000522413		Bhlhe40	5.31226	0.000485922
Esrrg	5.11584	0.000631511		Foxj2	5.26328	0.000518472
Tcf7	5.10334	0.000642246		Tgif1	5.24485	0.000531324
En1	5.03836	0.000701344		Pknox2	5.21101	0.000555824
Dlx5	4.96801	0.000772008		Meis1.1	5.13854	0.000612499
Gsc.1	4.94783	0.000793661		Rax	5.12854	0.000620795
Dmbx1	4.86478	0.000889922		Rxra.1	5.10673	0.000639314
Dmbx1.1	4.86478	0.000889922		Gbx2	5.0145	0.000724498
Obox2	4.80736	0.000963784		Hic1	4.97964	0.000759818
Esrrb	4.7878	0.000990435		Tcf3	4.95082	0.000790414
Esrrb.1	4.71464	0.00109733		Dlx4.1	4.93834	0.000804072
Nr5a2	4.51476	0.00145772		Tcfl5	4.92176	0.000822613
Hmx3	4.49792	0.0014934		Myb.1	4.69748	0.00112416
Hmx3.1	4.49792	0.0014934		Zfx	4.56939	0.00134807
Six2	4.49232	0.00150548		Msx3	4.5187	0.00144949
Hmx2	4.37039	0.00179607		Prrx1	4.51777	0.00145144
Hmx2.1	4.37039	0.00179607		Lhx8.1	4.49524	0.00149918
