# Supplementary material for: HyperChIP: identification of hypervariable signals across ChIP-seq or ATAC-seq samples
Source: Genome Biol. 2022 Feb 28;23:62. doi: 10.1186/s13059-022-02627-9 (PMC8883642; doi:10.1186/s13059-022-02627-9)
Supplement: Supplementary file 6 — Additional file 6: Table S6. Significant HVRs and LVRs (BH-adjusted p-value<0.1) identified by HyperChIP for each of the data sets in Table 1. [file 13059_2022_2627_MOESM6_ESM.xlsx]

## Sheet: Table S6
Table S6. Significant HVRs and LVRs (BH-adjusted p-value<0.1) identified by HyperChIP for each of the data sets in Table 1.
Sheet	Description
Table S6A	Significant proximal HVRs of the LUAD H3K27ac ChIP-seq data set
Table S6B	Significant proximal LVRs of the LUAD H3K27ac ChIP-seq data set
Table S6C	Significant distal HVRs of the LUAD H3K27ac ChIP-seq data set
Table S6D	Significant distal LVRs of the LUAD H3K27ac ChIP-seq data set
Table S6E	Significant proximal HVRs of the NSCLC ATAC-seq data set
Table S6F	Significant proximal LVRs of the NSCLC ATAC-seq data set
Table S6G	Significant distal HVRs of the NSCLC ATAC-seq data set
Table S6H	Significant distal LVRs of the NSCLC ATAC-seq data set
Table S6I	Significant proximal HVRs of the LUAD Pol II ChIP-seq data set
Table S6J	Significant proximal LVRs of the LUAD Pol II ChIP-seq data set
Table S6K	Significant distal HVRs of the LUAD Pol II ChIP-seq data set
Table S6L	Significant distal LVRs of the LUAD Pol II ChIP-seq data set
# All genomic coordinates are based on the hg19 reference genome.

## Sheet: Table S6A
Table S6A. Significant proximal HVRs of the LUAD H3K27ac ChIP-seq data set.
chrom	start	end	observed.mean	observed.var	prior.var	scaled.var	adjusted.pval
chr1	1098437	1100437	7.68207	0.474629	0.138182	3.43482	0.0575972
chr1	1356281	1358281	7.28599	0.509377	0.163546	3.11458	0.0852977
chr1	1545955	1547955	6.8915	0.632664	0.189077	3.34607	0.0645026
chr1	1547955	1549955	6.8854	0.646065	0.189471	3.40984	0.0594051
chr1	1623558	1624798	6.15444	0.834299	0.236163	3.53272	0.0517835
chr1	1676884	1678069	5.25151	2.39492	0.293587	8.15745	0.00044372
chr1	1688846	1690846	7.88177	0.475379	0.125804	3.77872	0.0387333
chr1	2034177	2037118	6.894	0.649624	0.188915	3.43871	0.0574328
chr1	2037118	2039118	6.11259	0.774566	0.238805	3.24351	0.0745807
chr1	2983594	2985594	6.83231	0.840849	0.192898	4.35904	0.0191565
chr1	2985594	2987594	7.5888	0.857325	0.144083	5.95022	0.00351457
chr1	2987594	2989594	8.06133	1.06979	0.115061	9.29755	0.000147869
chr1	2989594	2991594	7.63041	1.08722	0.141442	7.68669	0.000664828
chr1	3037702	3039702	6.13018	0.723794	0.237695	3.04505	0.0944829
chr1	3039702	3041702	6.12057	0.748214	0.238302	3.13978	0.0832646
chr1	3041702	3043702	6.46076	0.729946	0.216732	3.36797	0.0627221
chr1	3043702	3045702	6.77274	0.923859	0.196738	4.6959	0.0133275
chr1	3045702	3047702	6.00425	0.841422	0.245637	3.42547	0.0582748
chr1	3047702	3049702	6.39026	0.705443	0.22122	3.18887	0.0785658
chr1	3529395	3531395	6.85813	0.604658	0.191231	3.16192	0.0809139
chr1	8262938	8264938	7.64832	0.514654	0.140309	3.66799	0.0435213
chr1	8940059	8942059	7.52631	0.578345	0.148069	3.90591	0.0330493
chr1	9208243	9210339	6.40546	0.693816	0.220253	3.15008	0.0820001
chr1	9210339	9212339	7.33944	0.805198	0.160092	5.0296	0.009245
chr1	9596534	9598054	5.28522	1.01755	0.291383	3.49213	0.0542545
chr1	12073315	12075315	6.60391	0.717162	0.207583	3.45482	0.0563808
chr1	17527154	17529154	6.26155	0.71937	0.229389	3.13603	0.0837355
chr1	21834377	21836401	6.61022	0.631714	0.207179	3.04912	0.0942411
chr1	21836401	21838401	7.12601	0.931023	0.173902	5.35372	0.00644731
chr1	21838401	21840401	6.15466	0.798862	0.236149	3.38287	0.0616421
chr1	21840401	21842401	6.55004	1.11095	0.211032	5.26437	0.00698158
chr1	21976953	21978953	6.72062	0.638697	0.200092	3.19202	0.0785364
chr1	22297916	22299525	4.27643	1.26731	0.377262	3.35923	0.0633364
chr1	27239219	27241219	7.27433	0.999829	0.164301	6.08537	0.00313891
chr1	31841106	31843106	6.23266	0.776493	0.231218	3.35828	0.0634091
chr1	31847106	31849106	6.39997	0.83901	0.220603	3.80326	0.0373992
chr1	35246088	35248088	6.29469	0.760986	0.227289	3.3481	0.0643791
chr1	36947194	36949194	7.17134	0.627683	0.170967	3.67137	0.0433865
chr1	36953194	36955194	7.13195	0.622393	0.173518	3.58691	0.0488018
chr1	40141454	40143454	5.9461	0.902679	0.2493	3.62085	0.046515
chr1	40420811	40422811	7.30638	0.522137	0.162228	3.21854	0.0768432
chr1	40422811	40424811	6.72658	0.783314	0.199709	3.92229	0.0323125
chr1	43728841	43730792	4.87591	1.07985	0.32043	3.37	0.062497
chr1	43730792	43732792	5.81849	0.822385	0.257341	3.19571	0.0783954
chr1	43732792	43734792	6.51993	1.02857	0.212956	4.82995	0.0113985
chr1	47264381	47266381	7.15471	1.30425	0.172044	7.58092	0.000735542
chr1	47266381	47268381	7.33748	1.14873	0.160218	7.1698	0.00107582
chr1	47268381	47270381	7.24816	1.00709	0.165994	6.06705	0.00320256
chr1	47405933	47407933	5.91477	1.03437	0.251274	4.11649	0.0258666
chr1	47407933	47409933	5.12839	0.936824	0.301766	3.10447	0.086496
chr1	47411933	47413933	6.2231	0.787453	0.231823	3.39679	0.0605437
chr1	47654526	47656526	7.82334	0.410384	0.129384	3.17184	0.0799678
chr1	49722541	49723997	4.94158	0.966894	0.315298	3.0666	0.0922558
chr1	50887405	50889779	6.06548	1.42952	0.241777	5.91253	0.00354997
chr1	57283511	57285511	6.71236	0.652028	0.200623	3.25001	0.0740467
chr1	59039446	59041446	7.44607	0.467032	0.153217	3.04818	0.0942411
chr1	59041446	59043446	8.55313	0.413192	0.0880909	4.69052	0.0133275
chr1	75600121	75602121	4.75502	1.09094	0.330409	3.30179	0.0687633
chr1	100436331	100438331	5.52886	0.851751	0.275684	3.08959	0.0885226
chr1	108225706	108227706	5.43753	1.44202	0.281528	5.12212	0.00823245
chr1	108227706	108229706	5.12278	1.22019	0.30215	4.03837	0.0284887
chr1	108229706	108231706	5.61724	1.65813	0.270062	6.1398	0.00301414
chr1	108231706	108233706	5.9075	0.967824	0.251732	3.84466	0.0354344
chr1	108733739	108735742	3.84895	4.21384	0.430402	9.79048	9.12281e-05
chr1	109726738	109728738	7.19285	0.642466	0.169574	3.78871	0.0381368
chr1	110229311	110231518	4.43434	5.49812	0.360434	15.2542	2.42924e-06
chr1	111019173	111021173	6.48688	0.65945	0.215066	3.06627	0.0922558
chr1	111829781	111831781	5.31709	0.924523	0.289307	3.19565	0.0783954
chr1	111831781	111834290	6.082	0.868017	0.240735	3.60569	0.0475078
chr1	113742447	113744447	6.36988	0.82104	0.222516	3.6898	0.0424983
chr1	113744447	113746447	5.52015	0.83002	0.276239	3.00471	0.0995006
chr1	113746447	113748447	5.78229	1.04919	0.259624	4.04118	0.0283811
chr1	113748447	113750447	6.78471	0.790371	0.195967	4.03319	0.0285965
chr1	116380302	116382971	6.15433	1.15228	0.23617	4.879	0.0108697
chr1	118726640	118729010	6.39847	0.66572	0.220698	3.01643	0.0980107
chr1	119542874	119544874	7.0731	0.559304	0.177329	3.15405	0.0817561
chr1	146707635	146709635	7.76478	0.597989	0.133008	4.4959	0.0164639
chr1	146709635	146711635	7.39278	0.543305	0.156649	3.46828	0.0554459
chr1	149513304	149514839	4.17011	2.15086	0.389409	5.5234	0.00516495
chr1	149803760	149804206	3.27464	2.13526	0.522036	4.09026	0.0266029
chr1	149832587	149833046	3.51934	1.4916	0.479877	3.10829	0.0860447
chr1	151168226	151170226	6.85364	0.665576	0.191522	3.4752	0.0549678
chr1	151480431	151482431	6.35193	0.702748	0.223657	3.14208	0.0829459
chr1	151741038	151743038	6.81079	0.677096	0.194285	3.48506	0.0547055
chr1	151809453	151811453	7.25461	0.518194	0.165576	3.12964	0.0842601
chr1	152879296	152881296	5.59408	0.828352	0.271533	3.05065	0.0940785
chr1	153703674	153705674	6.25023	0.801235	0.230106	3.48203	0.0547601
chr1	154379533	154381533	8.16471	0.429286	0.109074	3.93573	0.0321781
chr1	154469300	154471300	6.10206	0.770409	0.23947	3.21714	0.0768432
chr1	155010294	155012294	7.49058	0.663346	0.150358	4.41177	0.0183875
chr1	155093610	155095610	6.22523	0.731685	0.231688	3.15806	0.0811852
chr1	155095610	155097610	7.31096	0.556926	0.161932	3.43926	0.0574287
chr1	155097610	155099610	8.46625	0.356498	0.0925631	3.85141	0.0352036
chr1	155099610	155101610	8.96406	0.236697	0.0688051	3.44011	0.0574287
chr1	155158823	155160823	8.08328	0.56194	0.113777	4.93895	0.0103029
chr1	156673131	156675131	6.94457	0.655245	0.185647	3.52952	0.0519624
chr1	158978937	158980937	8.16633	0.421735	0.108982	3.86977	0.034455
chr1	159045377	159047377	6.89009	0.940655	0.189168	4.9726	0.00994013
chr1	159868951	159870951	7.62565	0.674328	0.141744	4.75738	0.0123951
chr1	161053939	161055939	7.71914	0.47377	0.135855	3.48733	0.0545577
chr1	161055939	161057939	7.69081	0.505703	0.137632	3.67431	0.0431855
chr1	161057939	161059939	8.31378	0.354167	0.100726	3.51615	0.0526945
chr1	161225874	161227874	6.30536	1.26375	0.226612	5.57671	0.0048909
chr1	161479379	161481379	6.99731	0.673866	0.182236	3.69777	0.0421438
chr1	162336064	162339007	6.06489	0.891918	0.241814	3.68844	0.0424983
chr1	162350771	162352771	7.31822	1.16173	0.161463	7.19503	0.0010661
chr1	165508077	165510077	6.1519	0.75959	0.236323	3.2142	0.0770521
chr1	165510077	165512077	6.35056	0.952136	0.223743	4.25548	0.0214146
chr1	165512077	165514077	6.3011	0.898707	0.226882	3.96112	0.0314613
chr1	165518077	165520077	5.83303	0.842574	0.256425	3.28585	0.070418
chr1	169071031	169073031	7.57652	0.457638	0.144865	3.15908	0.0811745
chr1	170632555	170634555	7.55946	0.462512	0.145952	3.16894	0.0801154
chr1	173571649	173573971	6.44416	0.717836	0.21779	3.296	0.0693385
chr1	174935767	174937767	7.33821	0.487172	0.160171	3.04157	0.0947052
chr1	180127108	180129108	7.18221	0.697981	0.170263	4.09943	0.0263026
chr1	183626766	183628348	5.87271	1.23927	0.253924	4.88048	0.0108697
chr1	198608544	198610544	5.88008	0.959948	0.25346	3.78738	0.0381416
chr1	200379884	200381884	6.70716	0.778995	0.200958	3.87642	0.0340902
chr1	200863115	200865115	8.25988	0.443248	0.103704	4.27416	0.020974
chr1	201373604	201375604	6.7758	0.663025	0.19654	3.37348	0.0622433
chr1	201979213	201981213	8.43837	0.288131	0.094026	3.06437	0.0924679
chr1	201981213	201983213	8.39879	0.349437	0.0961258	3.63521	0.0456059
chr1	201983213	201985213	7.83517	0.457166	0.128656	3.5534	0.0505137
chr1	203273781	203275781	9.03911	0.203297	0.0656232	3.09795	0.0872607
chr1	205416989	205418989	8.27929	0.550531	0.102626	5.36445	0.00639538
chr1	205418989	205420989	6.93449	0.672465	0.186298	3.60961	0.0472296
chr1	205906394	205908394	6.76352	0.887739	0.197331	4.49873	0.0164639
chr1	205908394	205910394	6.94697	0.817148	0.185491	4.40531	0.0184198
chr1	205910394	205912394	7.21019	1.11131	0.168451	6.59722	0.0019055
chr1	205912394	205914394	6.32483	0.752344	0.225377	3.33816	0.0653188
chr1	206137166	206137831	3.63495	1.95682	0.461611	4.23911	0.0219739
chr1	206287290	206289290	6.76547	0.608547	0.197206	3.08585	0.0890451
chr1	206315576	206317576	7.14833	0.856778	0.172457	4.96807	0.00997955
chr1	206317576	206319576	6.86473	0.837742	0.190805	4.39056	0.0186571
chr1	207114494	207116494	7.45944	0.483123	0.152357	3.17099	0.0800541
chr1	207116494	207118494	7.06829	0.967222	0.177641	5.44483	0.00568046
chr1	207118494	207120494	7.70676	0.863849	0.136631	6.3225	0.00250249
chr1	207124494	207126494	7.37678	0.505296	0.157682	3.20453	0.0779585
chr1	207199865	207201865	8.08904	0.572634	0.113442	5.04783	0.00906663
chr1	207201865	207203865	7.7486	0.660053	0.134015	4.92523	0.0104337
chr1	207203865	207205865	8.37377	0.420223	0.097467	4.31143	0.0200965
chr1	207276163	207278163	6.98931	0.778722	0.182753	4.26106	0.0213269
chr1	207278163	207280163	6.49774	1.1394	0.214373	5.31506	0.00670752
chr1	207490212	207492212	7.53747	0.445945	0.147356	3.02631	0.0962689
chr1	207496212	207498212	6.21359	0.922	0.232425	3.96688	0.0312315
chr1	207993587	207995587	7.08541	0.651123	0.176532	3.68842	0.0424983
chr1	209599854	209602519	6.17245	0.712969	0.235026	3.03358	0.0954864
chr1	209602519	209604519	6.27452	1.31194	0.228567	5.73986	0.00407498
chr1	209604519	209606519	5.89851	0.842482	0.252298	3.33923	0.0652456
chr1	209606519	209608519	6.25734	0.734929	0.229655	3.20014	0.0781471
chr1	209825022	209827022	7.89224	0.389236	0.125166	3.10975	0.0859684
chr1	212779219	212781219	7.52582	0.462839	0.1481	3.12518	0.0844926
chr1	220695750	220698117	5.87306	0.946081	0.253902	3.72617	0.0410226
chr1	220699932	220703450	7.82221	0.489422	0.129453	3.78068	0.0386317
chr1	234670168	234672168	7.86133	0.388561	0.127052	3.05829	0.093265
chr1	234743357	234745357	9.52926	0.165109	0.0474107	3.48254	0.0547601
chr1	235093801	235095801	8.44905	0.372999	0.093464	3.99083	0.0302853
chr1	245030011	245032011	6.28722	1.32637	0.227762	5.82349	0.00380372
chr1	245032011	245034011	6.82154	0.922785	0.193592	4.76664	0.0123087
chr2	5831596	5833596	5.22297	1.15221	0.295461	3.89969	0.0333092
chr2	5835596	5837917	6.04764	1.30494	0.242902	5.3723	0.0063443
chr2	10092135	10094135	6.27949	0.76972	0.228252	3.37223	0.0622433
chr2	10508644	10510644	6.73308	0.783121	0.19929	3.92955	0.0321781
chr2	17718833	17721543	7.04626	0.56404	0.179067	3.14989	0.0820001
chr2	25013019	25015019	6.25281	0.727262	0.229943	3.1628	0.0808122
chr2	27934182	27936182	6.43332	0.699197	0.21848	3.20027	0.0781471
chr2	27936182	27938182	6.79555	0.597773	0.195268	3.0613	0.0928118
chr2	85817414	85819414	8.33158	0.46322	0.0997529	4.64367	0.0139612
chr2	85889145	85891145	7.84692	1.51415	0.127935	11.8353	1.98263e-05
chr2	85891145	85893145	7.9369	2.08531	0.122463	17.0281	1.41819e-06
chr2	85893145	85895145	8.02938	1.8547	0.116942	15.86	1.98049e-06
chr2	85895145	85897145	7.25395	1.07668	0.165619	6.50097	0.00210136
chr2	85981791	85983791	6.74597	0.632714	0.198461	3.18809	0.0785658
chr2	100937420	100939420	7.41188	0.767834	0.155418	4.94044	0.0103029
chr2	103234726	103236726	5.87489	0.80199	0.253786	3.1601	0.0810604
chr2	108904392	108906392	7.1077	0.545963	0.175088	3.11822	0.0849264
chr2	110868151	110870151	6.24513	0.76384	0.230429	3.31487	0.067624
chr2	110870151	110872151	7.69962	0.514283	0.137078	3.75174	0.0401199
chr2	110872151	110874151	8.31211	0.325772	0.100817	3.23131	0.0755494
chr2	111334195	111334655	3.13211	1.76852	0.548917	3.22183	0.0765873
chr2	113992287	113994287	6.84923	1.11443	0.191806	5.81022	0.00385953
chr2	119912333	119915088	5.81719	0.937328	0.257423	3.6412	0.0451429
chr2	119915088	119917100	5.11345	0.940358	0.302792	3.10563	0.0863255
chr2	120184004	120186004	6.89005	0.668993	0.189171	3.53646	0.0515454
chr2	120280567	120282567	7.04835	1.02586	0.178932	5.73323	0.00408427
chr2	120301274	120303274	7.64947	0.730141	0.140236	5.2065	0.00740353
chr2	120303274	120305274	6.55278	0.848241	0.210856	4.02284	0.0288777
chr2	120305274	120307274	6.72541	0.913886	0.199784	4.57437	0.0152618
chr2	121227396	121229396	7.34749	0.593729	0.159572	3.72076	0.0412836
chr2	122039304	122041304	6.49214	0.740255	0.21473	3.44737	0.0569503
chr2	122041304	122043304	7.41365	0.679398	0.155304	4.37462	0.0189461
chr2	129622011	129622363	2.13152	2.94625	0.871907	3.37909	0.0619165
chr2	135474967	135477608	7.04345	0.68519	0.179249	3.82256	0.0363563
chr2	135594150	135596150	6.75267	0.769988	0.19803	3.88825	0.0337326
chr2	135596150	135598150	6.27538	0.984709	0.228513	4.30921	0.0201361
chr2	136874085	136876085	7.28189	0.566613	0.163812	3.45893	0.0560502
chr2	159590440	159592440	6.46647	0.795773	0.216368	3.67787	0.0430775
chr2	162927390	162929390	6.6294	0.768391	0.20595	3.73096	0.0410089
chr2	162929390	162931390	7.80292	0.476826	0.130643	3.64982	0.0444806
chr2	162974097	162976097	6.98555	0.656407	0.182996	3.587	0.0488018
chr2	165423802	165425802	5.6752	0.800104	0.26639	3.00351	0.0995819
chr2	171035779	171037779	5.81256	0.994264	0.257715	3.858	0.0350858
chr2	171037779	171039921	4.91688	1.21819	0.317205	3.8404	0.0355797
chr2	171631995	171633995	5.41561	1.12056	0.282937	3.96047	0.0314613
chr2	176999672	177002472	6.02362	1.08298	0.244416	4.43091	0.0179091
chr2	177015429	177017544	5.92108	1.12801	0.250876	4.49628	0.0164639
chr2	177023663	177025944	5.67329	0.944594	0.26651	3.5443	0.0510319
chr2	177052504	177054504	7.70948	0.66084	0.13646	4.84273	0.0112601
chr2	180422274	180424274	6.48929	0.947187	0.214912	4.40733	0.0184198
chr2	180424274	180426274	6.09971	1.42479	0.239618	5.94606	0.00351457
chr2	180426274	180428274	5.94013	1.36699	0.249677	5.47504	0.00550686
chr2	180428274	180430274	5.52152	0.873489	0.276152	3.16308	0.0808122
chr2	180444274	180446274	6.34984	0.849506	0.223789	3.79601	0.0376887
chr2	180606382	180608382	5.47825	1.74821	0.278917	6.26784	0.0026335
chr2	180608382	180610382	6.28823	2.12229	0.227698	9.32062	0.000147869
chr2	180610382	180612382	5.84303	1.19292	0.255794	4.66361	0.0137869
chr2	188412623	188414623	6.70858	0.614805	0.200866	3.06077	0.0928513
chr2	188414623	188416623	7.35052	0.57664	0.159376	3.6181	0.0466623
chr2	189159806	189161806	5.26999	0.945391	0.292378	3.23346	0.0753961
chr2	197457212	197459099	7.07005	0.565807	0.177526	3.18717	0.078645
chr2	211086218	211088952	5.86747	0.769825	0.254254	3.02778	0.0960667
chr2	211088952	211090952	7.00009	0.956514	0.182055	5.25397	0.00698158
chr2	218761908	218763908	7.86258	0.568175	0.126976	4.47468	0.0169646
chr2	218763908	218765908	7.82127	0.421461	0.129511	3.25425	0.0737967
chr2	218803908	218805908	7.42029	0.469437	0.154876	3.03104	0.0957243
chr2	219865306	219867306	7.65323	0.645705	0.139999	4.61221	0.0145203
chr2	227659579	227661579	7.37748	0.532349	0.157637	3.37706	0.0620091
chr2	227661579	227663579	7.60012	0.46535	0.143363	3.24595	0.0743442
chr2	230931272	230934762	7.55415	0.45763	0.146291	3.12822	0.0842601
chr2	233924141	233926141	7.52869	0.445578	0.147917	3.01235	0.0983718
chr2	234599669	234601669	5.67796	0.938027	0.266215	3.52357	0.0523351
chr2	234601669	234603669	5.58346	0.969967	0.272208	3.56334	0.0498983
chr2	238395018	238397018	8.52947	0.375346	0.0892957	4.20341	0.0229163
chr2	238413018	238415018	6.83236	0.791992	0.192895	4.10583	0.0261648
chr2	239466142	239468142	6.13998	0.790452	0.237076	3.33416	0.0655431
chr2	241629577	241630731	3.56912	2.66879	0.471887	5.65556	0.00445226
chr2	242712686	242714686	6.12553	0.71772	0.237989	3.01578	0.0980441
chr3	3839701	3842446	6.39085	0.798376	0.221183	3.60957	0.0472296
chr3	9005977	9007977	5.25228	0.957203	0.293537	3.26093	0.0729618
chr3	15104170	15105565	5.85922	0.946275	0.254774	3.71418	0.0414527
chr3	32859183	32861183	5.73487	1.58488	0.262617	6.03493	0.00323226
chr3	32861183	32863183	5.49001	1.29862	0.278165	4.66853	0.0137052
chr3	32863183	32865183	5.31553	0.946146	0.289409	3.26924	0.0722879
chr3	42849723	42852074	5.12132	1.07845	0.30225	3.56807	0.0498983
chr3	50347982	50349982	5.18534	1.14352	0.297943	3.83805	0.0356407
chr3	50539240	50541240	6.01557	0.742573	0.244924	3.03186	0.0956737
chr3	53188480	53190480	7.2611	0.555286	0.165156	3.36218	0.0631466
chr3	53190480	53192480	6.87833	0.576694	0.189928	3.03639	0.0951832
chr3	67698457	67700457	6.14834	0.720733	0.236549	3.04687	0.0942411
chr3	69432040	69434040	5.59434	0.93336	0.271516	3.43759	0.0574957
chr3	69434040	69436809	7.25525	0.729631	0.165535	4.40771	0.0184198
chr3	101410119	101412870	7.21456	0.533773	0.168169	3.17404	0.0798882
chr3	108015858	108017858	6.1696	1.23109	0.235205	5.23411	0.00712271
chr3	108017858	108019858	5.95715	1.3154	0.248604	5.29114	0.00683539
chr3	108019858	108021858	6.04962	1.1967	0.242777	4.9292	0.0104011
chr3	118863659	118865656	6.02355	0.762451	0.244421	3.11942	0.0849264
chr3	120398669	120400669	5.80444	0.780683	0.258227	3.02324	0.0968613
chr3	120400669	120403190	6.43443	0.697059	0.218409	3.19152	0.0785364
chr3	122337745	122339745	5.81192	0.83773	0.257756	3.25009	0.0740467
chr3	124651861	124653861	5.29004	1.02302	0.291068	3.51471	0.0527343
chr3	126072322	126074322	6.34877	0.79675	0.223857	3.55919	0.0502483
chr3	126074322	126076322	7.2801	0.677376	0.163927	4.13217	0.0252765
chr3	128207207	128209207	7.37478	0.474773	0.157811	3.00849	0.0989428
chr3	137482488	137484488	5.48033	1.33712	0.278784	4.79627	0.0117914
chr3	137716730	137718730	5.10076	1.13451	0.30367	3.736	0.0408952
chr3	137728150	137730150	5.90589	1.20354	0.251833	4.7791	0.0120705
chr3	138152413	138154655	7.07702	0.618535	0.177075	3.49307	0.0542415
chr3	148935837	148937837	6.12591	0.756299	0.237964	3.1782	0.0795085
chr3	148937837	148939837	6.72206	0.686888	0.199999	3.43445	0.0575972
chr3	149091783	149093783	6.91379	0.601336	0.187637	3.20479	0.0779585
chr3	149095783	149097783	7.60095	0.491773	0.14331	3.43153	0.0577341
chr3	150922374	150924374	6.83284	0.5907	0.192863	3.06279	0.0926098
chr3	157218538	157220538	5.82554	0.827635	0.256896	3.22167	0.0765873
chr3	157220538	157222538	6.29572	0.727208	0.227224	3.2004	0.0781471
chr3	160394350	160396350	5.99199	0.820742	0.24641	3.3308	0.0658609
chr3	168863202	168865202	8.29395	0.323907	0.101816	3.1813	0.0791827
chr3	168865202	168867202	7.10778	0.564795	0.175083	3.22587	0.0761916
chr3	168867202	168869202	6.92711	0.640151	0.186776	3.42737	0.0580879
chr3	168869202	168871202	5.83622	1.06278	0.256223	4.14787	0.0246023
chr3	169377053	169379053	7.34007	0.776657	0.160051	4.85256	0.0111856
chr3	169381053	169383053	7.23949	0.676841	0.166554	4.06378	0.0274756
chr3	169383053	169385053	7.06647	1.27992	0.177759	7.20032	0.0010661
chr3	169385053	169387662	7.59551	0.498383	0.143656	3.46928	0.0553862
chr3	172242018	172243850	5.89025	0.796181	0.252819	3.14921	0.0820001
chr3	178576892	178578498	4.68495	2.16605	0.336518	6.43665	0.00225966
chr3	181427161	181429924	7.00417	0.916021	0.181792	5.03885	0.00913276
chr3	181429924	181431924	6.58966	1.38646	0.208496	6.6498	0.0018267
chr3	181431924	181433924	5.65895	1.37925	0.267418	5.15766	0.0079904
chr3	181433924	181435924	4.93939	1.16904	0.315466	3.70577	0.0415982
chr3	185539838	185542451	6.88972	0.659081	0.189192	3.48367	0.054712
chr3	185542451	185545006	7.40448	0.579064	0.155895	3.71444	0.0414527
chr3	189837419	189839419	6.76311	0.699766	0.197358	3.54568	0.0510222
chr3	189839419	189841419	5.38865	0.863703	0.284674	3.03401	0.0954864
chr3	189841419	189843419	5.9217	0.925025	0.250837	3.68775	0.0424983
chr3	190036955	190038955	6.2699	0.749224	0.22886	3.27372	0.0717708
chr3	193265901	193267901	5.83438	0.982828	0.256339	3.83409	0.035763
chr3	193267901	193269901	6.6831	0.940837	0.202504	4.64603	0.0139612
chr3	193269901	193271901	6.80346	0.707643	0.194758	3.63344	0.0456059
chr3	193271901	193273901	7.28099	0.737673	0.16387	4.50158	0.0164639
chr3	193273901	193275901	6.68798	0.820503	0.20219	4.05808	0.0276873
chr3	195536116	195538116	6.19828	0.926705	0.233393	3.97058	0.0311091
chr3	195868824	195870824	6.96214	0.592817	0.184511	3.21292	0.0770521
chr3	196065971	196067480	4.4404	1.28299	0.359817	3.56568	0.0498983
chr4	987244	988428	5.64789	1.00836	0.268119	3.76086	0.0398714
chr4	1686748	1689142	6.55767	0.746366	0.210543	3.54495	0.0510222
chr4	1794729	1796729	5.83345	0.867677	0.256398	3.38411	0.0615844
chr4	6694257	6696257	7.35849	0.718179	0.158862	4.52077	0.0162974
chr4	6956602	6958602	6.82784	0.629975	0.193186	3.26098	0.0729618
chr4	7753006	7755006	6.40487	0.763027	0.220291	3.46372	0.0555746
chr4	7755006	7757006	6.85917	0.946582	0.191165	4.95166	0.010152
chr4	7757006	7759006	6.24706	0.767987	0.230306	3.33463	0.0655377
chr4	10121837	10123837	6.11311	0.898467	0.238773	3.76285	0.039763
chr4	16083626	16085626	6.50857	0.75605	0.213681	3.53821	0.0514716
chr4	16223598	16225598	6.13278	0.846873	0.237531	3.56532	0.0498983
chr4	25565752	25567752	6.80891	1.02183	0.194407	5.25613	0.00698158
chr4	25567752	25569752	7.0728	0.832769	0.177348	4.69568	0.0133275
chr4	25569752	25571752	7.11594	0.796056	0.174554	4.5605	0.0154664
chr4	25571752	25573752	5.99552	0.800645	0.246187	3.25218	0.0739052
chr4	25653823	25655823	7.47848	0.729033	0.151134	4.82374	0.0114441
chr4	25655823	25657823	8.48774	0.669508	0.0914442	7.32149	0.000952109
chr4	25657823	25659823	8.22387	0.886261	0.105719	8.38314	0.000359683
chr4	25659823	25661823	7.45287	0.879672	0.15278	5.75777	0.0040347
chr4	25661823	25663823	6.59784	1.01464	0.207972	4.87872	0.0108697
chr4	37456702	37458702	6.17401	0.939351	0.234927	3.99848	0.0299231
chr4	40199089	40201089	7.07138	0.579868	0.17744	3.26796	0.0723916
chr4	42398275	42400877	6.07433	0.737301	0.241219	3.05656	0.0934509
chr4	57542704	57544704	6.00525	0.792387	0.245574	3.22668	0.0761634
chr4	57544704	57546704	6.63703	0.881189	0.205461	4.28885	0.020664
chr4	57546704	57548704	7.65934	0.522176	0.139614	3.74014	0.0407997
chr4	69430099	69431538	1.60424	5.01233	1.20699	4.15276	0.0246023
chr4	71062777	71064777	5.37111	0.876532	0.285806	3.06687	0.0922558
chr4	71488880	71490760	5.39858	0.858034	0.284033	3.02089	0.0973229
chr4	75229305	75231907	5.98603	0.789333	0.246785	3.19847	0.0782692
chr4	75479936	75480350	3.736	1.59861	0.446465	3.58061	0.0490332
chr4	75857809	75859438	7.495	0.522388	0.150075	3.48085	0.0548021
chr4	81949743	81951409	5.83427	1.02078	0.256346	3.98202	0.0306661
chr4	81951409	81953409	7.21081	1.22534	0.168411	7.27587	0.000987804
chr4	81953409	81955409	5.80318	1.05884	0.258306	4.09914	0.0263026
chr4	82074378	82075698	4.85943	1.04123	0.321749	3.23614	0.0751113
chr4	84034084	84036084	6.32697	0.714737	0.225241	3.17321	0.0799107
chr4	86851453	86853453	5.95023	0.80474	0.249041	3.23136	0.0755494
chr4	88219018	88220592	5.05696	1.11066	0.306757	3.62064	0.046515
chr4	88220592	88222592	6.16468	0.735136	0.235516	3.12138	0.0848542
chr4	88222592	88224592	5.49269	0.974986	0.277993	3.50723	0.0533044
chr4	88224592	88226592	6.15019	0.852304	0.236432	3.60486	0.0475317
chr4	95678074	95680575	6.2502	0.743962	0.230108	3.23311	0.0753961
chr4	100357933	100359933	6.76755	0.790302	0.197072	4.01022	0.0294312
chr4	103239505	103241350	6.69994	0.676198	0.201421	3.35713	0.0634468
chr4	105414971	105417399	6.90889	0.568837	0.187953	3.02649	0.0962689
chr4	108747250	108749250	7.40367	0.548862	0.155948	3.51952	0.0526366
chr4	108749250	108751250	5.82154	0.877724	0.257149	3.4133	0.0591236
chr4	111557046	111559505	5.53014	1.03838	0.275602	3.76768	0.0394142
chr4	115518577	115521030	6.5676	0.700018	0.209908	3.33487	0.0655377
chr4	119270428	119272428	5.43635	1.04449	0.281603	3.70908	0.0415982
chr4	119272428	119274428	6.73864	0.793399	0.198933	3.98827	0.0303878
chr4	121991528	121993528	7.78612	0.404583	0.131683	3.07241	0.0913222
chr4	121995528	121997528	6.79985	0.811356	0.194991	4.161	0.0244553
chr4	121997528	121999528	6.26155	0.822919	0.229389	3.58744	0.0488018
chr4	141265208	141267208	6.6534	0.787716	0.20441	3.85361	0.0352036
chr4	142137795	142139184	4.42438	1.10399	0.361454	3.05429	0.0936745
chr4	144748937	144751517	6.10129	0.762575	0.239518	3.18378	0.0789673
chr4	158142437	158145243	5.38849	0.945749	0.284684	3.3221	0.0668519
chr4	159691420	159693420	6.79115	0.671049	0.195552	3.43156	0.0577341
chr4	165674282	165676873	5.83656	0.784959	0.256202	3.06383	0.0924846
chr4	175440440	175442440	5.94285	1.27876	0.249505	5.12518	0.00823245
chr4	175442440	175444440	7.66088	0.61213	0.139517	4.38751	0.0187194
chr4	175444440	175446044	5.43632	0.902209	0.281606	3.2038	0.0780154
chr4	175749388	175751660	5.5591	0.887663	0.273757	3.24252	0.0746827
chr4	185715243	185717243	6.60726	0.772163	0.207369	3.72362	0.0410902
chr4	186729765	186731765	6.28268	0.693544	0.22805	3.04119	0.0947052
chr4	186731765	186733765	7.61503	0.461613	0.142417	3.24129	0.0748293
chr4	186993380	186995380	5.7658	0.834689	0.260665	3.20216	0.0781471
chr5	692008	694633	6.25738	0.835254	0.229653	3.63702	0.0454955
chr5	848560	851075	6.44929	0.81536	0.217463	3.74942	0.0401761
chr5	1108631	1110631	7.10721	0.579088	0.17512	3.3068	0.0683038
chr5	1110631	1112631	8.43559	0.372412	0.0941725	3.95457	0.0316846
chr5	1224733	1226733	6.16292	1.13055	0.235628	4.79803	0.0117914
chr5	1226733	1228733	6.18927	0.750464	0.233962	3.20763	0.0776922
chr5	1314273	1316273	7.62916	0.468698	0.141521	3.31186	0.0679093
chr5	1342273	1344273	7.2463	0.870653	0.166114	5.2413	0.00708511
chr5	1505515	1507515	6.87064	0.950818	0.190424	4.99317	0.00973941
chr5	1507515	1509515	6.55954	0.962246	0.210424	4.57289	0.0152618
chr5	1509515	1511515	6.21428	0.914454	0.232381	3.93516	0.0321781
chr5	1511515	1513515	6.64274	1.08069	0.205094	5.26922	0.00696974
chr5	1513515	1515515	6.6768	1.19904	0.202908	5.90929	0.00354997
chr5	1515515	1517515	7.33523	1.10744	0.160364	6.9058	0.00141314
chr5	1517515	1519515	6.79632	1.36	0.195218	6.96655	0.00133187
chr5	1519515	1521515	7.01542	1.36634	0.181063	7.54621	0.000756937
chr5	1521515	1523515	8.28466	1.09505	0.102329	10.7013	4.50707e-05
chr5	1591898	1593898	5.84279	1.02865	0.25581	4.02117	0.0288838
chr5	1593898	1595898	7.85794	0.95254	0.12726	7.48502	0.000780927
chr5	1595898	1597898	5.78316	0.968699	0.259569	3.73195	0.0410089
chr5	2745828	2747828	6.49881	1.65603	0.214305	7.72747	0.000664828
chr5	2747828	2749828	7.56848	2.32578	0.145377	15.9983	1.98049e-06
chr5	2749828	2751828	7.48073	1.93358	0.15099	12.806	1.05047e-05
chr5	2751828	2753828	7.83533	1.45587	0.128646	11.3168	2.7968e-05
chr5	2753828	2755828	7.01779	1.66117	0.18091	9.18231	0.000163737
chr5	2755828	2757828	7.25013	1.6504	0.165866	9.95019	8.18774e-05
chr5	3595465	3597465	5.96855	1.90153	0.247886	7.67098	0.000664828
chr5	3597465	3599465	5.55504	1.40363	0.274015	5.12247	0.00823245
chr5	3599465	3601470	5.55816	0.931311	0.273817	3.40122	0.0603204
chr5	6703434	6705434	6.95081	0.809886	0.185244	4.37201	0.0189461
chr5	7870437	7872437	6.5235	1.13816	0.212728	5.35032	0.00644731
chr5	7872437	7874437	6.19893	0.867505	0.233352	3.71759	0.0413806
chr5	10302756	10304756	5.96026	0.927509	0.248408	3.73381	0.0409854
chr5	10306756	10308756	7.33498	0.615077	0.16038	3.83513	0.035763
chr5	12573595	12575573	4.83278	1.00997	0.32391	3.11806	0.0849264
chr5	14665448	14667448	6.66135	0.672622	0.2039	3.29879	0.0691063
chr5	14667448	14669448	6.70846	0.880523	0.200874	4.38346	0.0188187
chr5	14669448	14671448	6.32984	0.992971	0.225059	4.41205	0.0183875
chr5	16507735	16510452	6.59803	0.788417	0.20796	3.7912	0.0380113
chr5	31933032	31935330	6.0755	0.764578	0.241145	3.17062	0.0800541
chr5	31935330	31937330	6.42663	0.71751	0.218906	3.2777	0.0715184
chr5	34038409	34040409	5.99307	0.751018	0.246342	3.04869	0.0942411
chr5	34044409	34046409	6.46402	0.873172	0.216524	4.03268	0.0285965
chr5	34046409	34048550	6.23754	0.802937	0.230909	3.47728	0.054964
chr5	35229158	35231287	6.49876	1.07378	0.214308	5.01046	0.00948532
chr5	35231287	35233787	5.53944	0.870762	0.275009	3.1663	0.0803228
chr5	42989735	42991735	7.22824	0.725258	0.167283	4.33552	0.0194965
chr5	42991735	42993735	8.37931	0.58732	0.0971694	6.04429	0.00323226
chr5	42993735	42995735	7.57165	0.49415	0.145174	3.40384	0.0600907
chr5	43017556	43019556	7.88809	0.468733	0.125419	3.73732	0.0408617
chr5	43019556	43022018	7.49666	0.512588	0.149968	3.41798	0.0585898
chr5	43037039	43039039	7.51561	0.738473	0.148754	4.9644	0.0100039
chr5	43039039	43041039	7.85415	0.539799	0.127492	4.23399	0.022047
chr5	43041039	43043735	9.29509	0.331593	0.0555626	5.96792	0.0034483
chr5	43044134	43045443	5.90698	1.37049	0.251765	5.44354	0.00568046
chr5	43065613	43067613	9.50884	0.231511	0.0480825	4.81486	0.0115901
chr5	43067613	43069613	7.27642	0.562149	0.164165	3.42429	0.0583672
chr5	43401105	43403859	5.90554	1.07898	0.251855	4.28412	0.0207514
chr5	43408662	43411593	6.93709	0.797315	0.186131	4.28363	0.0207514
chr5	50677838	50679838	5.64169	1.00304	0.268512	3.73554	0.0408952
chr5	50679838	50681838	4.17863	1.18091	0.388411	3.04036	0.0948258
chr5	54521876	54524354	6.56969	0.732801	0.209775	3.49327	0.0542415
chr5	54527910	54529910	7.12546	0.778678	0.173938	4.47675	0.0169447
chr5	54529910	54531466	5.74081	0.832216	0.262242	3.17346	0.0799107
chr5	58878309	58880309	6.11273	1.06301	0.238796	4.45156	0.0174937
chr5	58880309	58882309	5.97681	1.53398	0.247365	6.20125	0.0028435
chr5	58882309	58884309	6.5092	0.87576	0.213641	4.09921	0.0263026
chr5	68787776	68789776	8.45738	0.302584	0.0930269	3.25265	0.0738931
chr5	68789776	68791776	6.84697	0.577704	0.191952	3.00963	0.0987414
chr5	68791776	68793776	6.18041	0.731731	0.234522	3.1201	0.0849264
chr5	72246427	72248427	6.94326	0.799994	0.185731	4.30726	0.0201645
chr5	72248427	72250427	6.63644	0.85359	0.205498	4.15376	0.0246023
chr5	72415022	72417312	6.40752	0.955549	0.220123	4.34099	0.0194314
chr5	74906294	74908294	7.74285	0.463743	0.134374	3.45115	0.056531
chr5	74912294	74914294	6.40022	0.79693	0.220587	3.61276	0.0471498
chr5	87969414	87971498	6.5999	2.38101	0.20784	11.456	2.56323e-05
chr5	87971498	87972627	5.4664	1.78285	0.279676	6.37472	0.00238322
chr5	88178711	88180711	7.53858	0.463738	0.147285	3.14858	0.0820139
chr5	88184711	88187161	7.27734	0.514435	0.164106	3.13477	0.0838064
chr5	89312344	89314961	5.68339	0.819457	0.265872	3.08215	0.0896976
chr5	89853086	89855654	6.41021	0.723823	0.219952	3.29082	0.0700493
chr5	89855654	89857654	5.18989	0.950892	0.297642	3.19475	0.0783954
chr5	89857654	89860569	6.00052	0.804263	0.245872	3.27107	0.0721442
chr5	90669437	90671437	6.47721	0.674054	0.215683	3.12521	0.0844926
chr5	92915138	92917138	8.12719	0.378616	0.111229	3.40393	0.0600907
chr5	92923138	92925138	6.90865	0.592667	0.187969	3.15301	0.0817561
chr5	95064343	95066343	6.42747	0.699556	0.218853	3.19647	0.0783954
chr5	95066343	95068343	8.24439	0.44129	0.104569	4.22011	0.022566
chr5	107005882	107007882	7.5079	0.465508	0.149248	3.11903	0.0849264
chr5	121812909	121814909	7.08513	0.566661	0.17655	3.20964	0.0775762
chr5	131407854	131409854	6.9718	0.751541	0.183886	4.087	0.0266855
chr5	131409854	131411854	7.3333	0.980957	0.160489	6.11231	0.00307181
chr5	133771579	133773579	7.40625	0.472111	0.155781	3.0306	0.0957343
chr5	134368251	134370251	5.69738	0.987092	0.264986	3.72507	0.0410226
chr5	134581510	134583510	6.4325	0.683425	0.218532	3.12734	0.0842601
chr5	139677450	139679450	5.68372	0.869062	0.265851	3.26898	0.0722879
chr5	140254468	140255802	5.26437	0.983434	0.292745	3.35935	0.0633364
chr5	142241945	142243945	5.98358	0.884401	0.246939	3.58145	0.0490114
chr5	142249945	142251945	6.29168	0.790821	0.22748	3.47644	0.0549678
chr5	146888229	146890229	7.99148	0.443071	0.119191	3.71731	0.0413806
chr5	147212364	147214364	5.9992	0.955964	0.245955	3.88675	0.0337326
chr5	147214364	147216364	6.50985	0.681686	0.2136	3.19142	0.0785364
chr5	147216364	147218364	6.71051	0.788181	0.200742	3.92633	0.0321781
chr5	147218364	147220364	6.07973	0.886679	0.240879	3.68102	0.0428628
chr5	147252111	147254111	5.68577	0.920037	0.265721	3.46242	0.0556746
chr5	147256111	147258111	6.04152	1.00418	0.243288	4.12754	0.0254138
chr5	147258111	147260111	5.71655	0.914202	0.263775	3.46584	0.0554459
chr5	147544862	147546862	5.84441	0.952599	0.255707	3.72535	0.0410226
chr5	147760609	147762609	6.06516	0.784716	0.241797	3.24535	0.0743442
chr5	149788772	149790772	8.16872	0.40695	0.108845	3.7388	0.0408273
chr5	149790772	149792772	8.60617	0.269275	0.0854269	3.1521	0.0818634
chr5	149792772	149795234	7.76748	0.428491	0.13284	3.22562	0.0761916
chr5	149882281	149884281	7.13637	0.634388	0.173231	3.66209	0.0438447
chr5	149886281	149888281	7.15033	0.645329	0.172327	3.74479	0.0404547
chr5	149890281	149892281	7.30794	0.499036	0.162127	3.07805	0.090306
chr5	150133208	150135483	6.36442	0.692493	0.222863	3.10726	0.0861448
chr5	156484443	156486711	5.92576	0.83025	0.250582	3.31329	0.0677523
chr5	158629275	158631275	6.03875	0.767662	0.243462	3.1531	0.0817561
chr5	158631275	158633275	7.09005	0.754815	0.176231	4.2831	0.0207514
chr5	158633275	158635275	8.43492	0.320124	0.094208	3.39805	0.0604336
chr5	158637275	158639275	7.39188	0.70824	0.156708	4.51949	0.0162974
chr5	158639275	158641275	6.14324	0.933346	0.236871	3.94032	0.0321625
chr5	158654428	158656428	6.02546	0.776663	0.2443	3.17913	0.0794018
chr5	159740361	159742361	5.6062	0.917609	0.270763	3.38898	0.0611747
chr5	160364328	160366508	6.76606	0.71876	0.197168	3.64543	0.0448492
chr5	172194824	172196824	8.10582	0.384567	0.112466	3.4194	0.0585093
chr5	177433453	177434195	2.31724	2.93051	0.785346	3.73149	0.0410089
chr5	180016264	180018264	6.59195	0.989528	0.20835	4.74937	0.0125066
chr5	180018264	180020264	6.49419	0.958445	0.2146	4.4662	0.017148
chr5	180020264	180022264	6.69764	1.21634	0.201569	6.03436	0.00323226
chr5	180022264	180024264	7.03455	1.04059	0.179825	5.7867	0.00393536
chr6	1309843	1311843	7.36009	0.661156	0.158758	4.16454	0.0244515
chr6	1311843	1313843	8.05418	0.527508	0.115481	4.56793	0.0153598
chr6	1611780	1613780	6.15184	0.901143	0.236328	3.81311	0.0367687
chr6	1613780	1615780	6.05363	1.18423	0.242524	4.88295	0.0108697
chr6	2762795	2764795	6.27391	0.776894	0.228606	3.39841	0.0604336
chr6	5456650	5459294	6.97933	0.588321	0.183399	3.20788	0.0776922
chr6	7540452	7542935	7.52064	0.591273	0.148432	3.98346	0.0306347
chr6	7542935	7544935	5.85912	0.875598	0.25478	3.43668	0.0574957
chr6	10405897	10407897	5.43622	0.946409	0.281612	3.36069	0.0632538
chr6	10407897	10409897	5.4166	1.6351	0.282873	5.78034	0.00394233
chr6	10409897	10411897	6.11357	1.83257	0.238743	7.67589	0.000664828
chr6	10411897	10413897	7.9116	0.577268	0.123992	4.6557	0.0139019
chr6	10413897	10415897	6.22215	1.54221	0.231883	6.65079	0.0018267
chr6	10415897	10417897	5.39424	1.23832	0.284313	4.35546	0.0192227
chr6	10417897	10419897	5.88223	1.38235	0.253324	5.45685	0.00561565
chr6	19448347	19450347	5.76695	0.789699	0.260592	3.03041	0.0957343
chr6	21663399	21665789	7.38386	0.648691	0.157225	4.12588	0.0254378
chr6	26198224	26200224	7.45068	0.493561	0.152921	3.22756	0.0760756
chr6	26204009	26206009	7.74127	0.590591	0.134472	4.39194	0.0186564
chr6	26216392	26218989	7.4039	0.484409	0.155933	3.10652	0.0862082
chr6	26248971	26251348	7.23082	0.758067	0.167116	4.53618	0.0159777
chr6	28320790	28322790	7.52386	0.470793	0.148226	3.17618	0.0798194
chr6	29853975	29857200	7.38226	2.41632	0.157328	15.3585	2.42924e-06
chr6	29891817	29893543	4.91855	2.0001	0.317075	6.30797	0.00250838
chr6	29893543	29895714	7.23927	2.32144	0.166569	13.9368	5.52175e-06
chr6	29908394	29910930	6.81728	0.810051	0.193867	4.17838	0.0238884
chr6	30896699	30898699	6.63433	0.625647	0.205633	3.04253	0.0946738
chr6	30898699	30900699	8.16522	0.573544	0.109045	5.25968	0.00698158
chr6	30900699	30902699	7.73431	0.785825	0.134907	5.82496	0.00380372
chr6	30902699	30904699	6.96024	0.677123	0.184634	3.66739	0.0435213
chr6	30951282	30953282	6.597	0.81736	0.208026	3.92912	0.0321781
chr6	30972089	30974089	7.12477	0.543153	0.173983	3.12188	0.0848208
chr6	31238333	31240442	7.39283	0.990922	0.156646	6.32585	0.00250249
chr6	31323368	31325935	6.4627	1.22469	0.216608	5.65396	0.00445226
chr6	31972051	31974064	5.65635	0.804544	0.267583	3.00671	0.0992306
chr6	32496075	32498839	4.05569	5.67495	0.403252	14.073	5.40959e-06
chr6	32498839	32500346	1.39981	5.33779	1.37807	3.87339	0.0342509
chr6	32551031	32552992	1.91782	7.97441	0.990654	8.04964	0.00047798
chr6	32553725	32556349	2.90186	5.97398	0.596654	10.0125	8.18774e-05
chr6	32556349	32559090	3.4022	8.59167	0.499449	17.2023	1.41819e-06
chr6	32603921	32606261	5.05546	3.64246	0.306865	11.8699	1.98263e-05
chr6	32606261	32608350	3.98723	5.60457	0.41193	13.6057	6.17197e-06
chr6	32622763	32623494	2.2459	2.79427	0.816878	3.42067	0.0584668
chr6	32624578	32626596	4.62361	2.2117	0.342069	6.46564	0.00219123
chr6	32630621	32632822	2.31814	6.3165	0.78496	8.04691	0.00047798
chr6	32632822	32634822	3.09247	8.82296	0.556715	15.8482	1.98049e-06
chr6	32634822	32636822	4.93251	3.55377	0.315995	11.2463	2.86689e-05
chr6	32636822	32637921	3.28402	4.40567	0.520329	8.46709	0.000332652
chr6	33583962	33584570	1.93668	3.83062	0.979293	3.91162	0.0328285
chr6	33682989	33684989	6.85684	0.579538	0.191315	3.02924	0.0958667
chr6	34522808	34524808	7.24571	0.552327	0.166152	3.32422	0.0665929
chr6	35654925	35656925	7.79251	0.578466	0.131287	4.40611	0.0184198
chr6	35693403	35695403	8.14769	0.419267	0.110049	3.80982	0.0369379
chr6	35695403	35697403	8.62109	0.391369	0.0846871	4.62135	0.0143573
chr6	38566552	38568552	6.7246	1.27935	0.199836	6.40199	0.00233514
chr6	38568552	38570552	6.28582	1.25769	0.227851	5.5198	0.00516495
chr6	38604552	38606552	6.47485	0.842716	0.215833	3.90448	0.0330724
chr6	39192361	39194361	7.57158	0.479598	0.145179	3.30349	0.0685596
chr6	41251847	41253847	7.31736	0.544954	0.161518	3.37394	0.0622433
chr6	41255847	41257847	7.27962	0.660437	0.163958	4.02809	0.0287551
chr6	41712006	41714006	5.4943	0.842726	0.27789	3.03259	0.0955748
chr6	41714006	41716006	6.91022	1.13042	0.187867	6.01711	0.00329428
chr6	41716006	41718006	5.99105	0.887292	0.246468	3.60002	0.0479143
chr6	43972391	43974391	6.39782	0.670736	0.22074	3.03858	0.0951042
chr6	44087690	44089690	7.23677	0.629403	0.16673	3.77498	0.0389284
chr6	44091690	44093690	6.78074	0.77057	0.196222	3.92703	0.0321781
chr6	45388005	45390005	7.21442	0.513068	0.168177	3.05076	0.0940785
chr6	45390005	45392005	7.92324	0.473639	0.123287	3.84174	0.0355797
chr6	46888444	46890444	8.06854	0.522693	0.114638	4.55949	0.0154664
chr6	46890444	46892444	7.25284	0.959024	0.165691	5.78803	0.00393536
chr6	46916176	46918176	7.24619	0.740826	0.166121	4.45955	0.0172727
chr6	46918176	46920176	7.2074	0.699612	0.168632	4.14876	0.0246023
chr6	47004934	47006934	5.61364	0.930845	0.270291	3.44386	0.0572108
chr6	47006934	47008934	6.42271	0.972705	0.219156	4.43842	0.0177964
chr6	47008934	47010934	7.07744	0.618235	0.177048	3.49191	0.0542545
chr6	49517507	49520505	7.52366	0.571347	0.148239	3.85423	0.0352036
chr6	50682070	50684070	5.04338	1.05226	0.307732	3.41939	0.0585093
chr6	50786746	50788464	5.21789	1.4455	0.295795	4.88683	0.0108697
chr6	50788464	50790707	4.97408	1.10553	0.312832	3.53393	0.0517079
chr6	51951081	51953081	6.3192	1.15774	0.225734	5.12876	0.00823245
chr6	55736282	55738282	5.89356	0.795576	0.25261	3.14942	0.0820001
chr6	64275912	64277912	6.32465	0.76411	0.225388	3.39019	0.0611115
chr6	64277912	64279912	6.33645	0.857049	0.22464	3.81522	0.0366919
chr6	64279912	64281912	7.43726	0.463459	0.153784	3.0137	0.0982585
chr6	71104238	71106238	6.38597	0.869445	0.221493	3.92538	0.0321781
chr6	71375243	71376706	5.08953	0.919634	0.304454	3.0206	0.0973229
chr6	75989239	75991239	6.16777	0.765006	0.235321	3.2509	0.0740467
chr6	76198271	76200271	6.22157	0.807882	0.231919	3.48346	0.054712
chr6	76200271	76202271	6.65389	0.713205	0.204379	3.48962	0.05437
chr6	76202271	76204271	7.21394	0.570263	0.168209	3.39021	0.0611115
chr6	80019801	80021801	5.79764	1.19495	0.258656	4.61983	0.0143573
chr6	80021801	80023801	6.95758	1.82657	0.184806	9.88373	8.51326e-05
chr6	80025801	80027801	5.4254	1.04093	0.282307	3.68723	0.0424983
chr6	80027801	80029513	6.12061	0.874182	0.238299	3.66842	0.0435213
chr6	85473026	85475385	5.34833	1.01414	0.28728	3.53013	0.0519552
chr6	88038118	88039717	4.69326	1.18173	0.335781	3.51936	0.0526366
chr6	96462520	96464520	5.39106	1.16137	0.284518	4.08187	0.0268561
chr6	107232893	107234893	5.96693	1.07745	0.247988	4.34477	0.019388
chr6	107234893	107236893	6.45752	1.0555	0.216938	4.86546	0.0110508
chr6	107236893	107238893	6.56603	0.666667	0.210009	3.17447	0.0798842
chr6	114177827	114179827	8.01727	0.413765	0.117658	3.51667	0.0526945
chr6	117743564	117745564	6.4615	1.04961	0.216685	4.84394	0.0112601
chr6	117745564	117747564	7.12384	0.642564	0.174043	3.69199	0.0424622
chr6	119396375	119398375	6.33176	0.70791	0.224937	3.14715	0.0821586
chr6	126241496	126243496	7.15523	0.763205	0.17201	4.43698	0.017797
chr6	127665405	127667405	6.59533	0.711364	0.208133	3.41783	0.0585898
chr6	127669405	127671323	6.20247	0.79969	0.233128	3.43027	0.0578353
chr6	127775187	127777187	5.35034	0.86308	0.28715	3.00567	0.0993423
chr6	127777187	127779187	6.54765	0.692753	0.211184	3.28032	0.0711542
chr6	134501585	134503585	6.60991	0.914745	0.207199	4.41481	0.0183791
chr6	137364601	137366856	6.86925	0.633471	0.190514	3.32507	0.0665287
chr6	138890436	138892436	6.16067	0.856726	0.23577	3.63374	0.0456059
chr6	142624151	142626444	5.55058	0.962453	0.2743	3.50876	0.0531859
chr6	153445689	153447689	5.66382	1.03336	0.26711	3.86865	0.034478
chr6	153449689	153451689	5.69909	0.895543	0.264878	3.38096	0.0618461
chr6	154673671	154675671	5.5884	0.977208	0.271894	3.59408	0.0484179
chr6	159086519	159088519	7.51441	0.511423	0.148831	3.43627	0.0574957
chr6	159088519	159090519	7.22114	0.622151	0.167742	3.70898	0.0415982
chr6	159272157	159274157	7.81913	0.512105	0.129643	3.95011	0.0319216
chr6	159276157	159278157	7.04617	0.654004	0.179073	3.65217	0.0444359
chr6	159278157	159280157	7.17915	1.00865	0.170461	5.91719	0.00354997
chr6	159280157	159282157	6.57503	0.915324	0.209433	4.37049	0.0189531
chr6	159282157	159284157	7.16474	0.743078	0.171394	4.33549	0.0194965
chr6	159284157	159286157	6.29267	0.70894	0.227417	3.11735	0.084975
chr6	160767811	160770775	7.41353	0.714148	0.155312	4.59815	0.0147043
chr6	160770775	160772775	5.89593	1.02609	0.252461	4.06434	0.0274756
chr6	165238682	165241655	5.92669	0.87065	0.250523	3.47533	0.0549678
chr7	988635	990332	6.31506	0.810837	0.225997	3.58782	0.0488018
chr7	1015924	1017924	5.85625	1.02644	0.254961	4.02587	0.0288302
chr7	1598457	1601299	7.30315	0.508027	0.162437	3.12753	0.0842601
chr7	1604877	1606877	6.12958	0.733897	0.237733	3.08707	0.0889221
chr7	2479744	2482469	6.93925	0.581884	0.185991	3.12857	0.0842601
chr7	5558188	5560188	6.44107	0.848275	0.217987	3.89141	0.0336601
chr7	6524252	6525948	5.59923	1.01043	0.271206	3.7257	0.0410226
chr7	12536164	12537589	5.54611	0.91729	0.274584	3.34065	0.0651587
chr7	12608797	12611462	7.08261	0.763147	0.176713	4.31856	0.0199122
chr7	12611462	12613462	6.24901	0.826093	0.230183	3.58886	0.0488018
chr7	16917420	16919420	6.285	0.886488	0.227903	3.88976	0.0337187
chr7	16919420	16921420	7.60268	1.02919	0.143201	7.18708	0.0010661
chr7	16921420	16923420	6.88042	0.745621	0.189793	3.92861	0.0321781
chr7	17596516	17598516	7.2483	0.54703	0.165985	3.29566	0.0693385
chr7	18546708	18549445	7.40414	0.561753	0.155917	3.60289	0.0476755
chr7	20253953	20255953	6.97304	0.65843	0.183806	3.5822	0.048994
chr7	20368980	20370980	8.62746	0.332973	0.0843721	3.94648	0.0319858
chr7	20370980	20373836	7.3877	0.506282	0.156977	3.22519	0.0761916
chr7	20821728	20823728	3.28685	1.64646	0.519814	3.1674	0.0803017
chr7	20823728	20825728	5.49183	1.31233	0.278048	4.71979	0.0129211
chr7	20825728	20827728	4.97616	1.14435	0.312675	3.65987	0.0439359
chr7	21581773	21584710	6.98554	0.595401	0.182997	3.25362	0.0737967
chr7	23507990	23509990	6.0167	1.28301	0.244852	5.23992	0.00708511
chr7	23509990	23511990	5.30671	1.34641	0.289982	4.64307	0.0139612
chr7	23511990	23513990	5.5794	1.14653	0.272465	4.20799	0.0228359
chr7	27212062	27214062	5.97135	0.876573	0.24771	3.53871	0.0514716
chr7	29601878	29604752	6.90732	0.902497	0.188055	4.79911	0.0117914
chr7	31374970	31377412	5.63674	0.857901	0.268826	3.19129	0.0785364
chr7	31550503	31552666	6.0466	0.762258	0.242967	3.13728	0.083644
chr7	31589457	31591457	5.83705	0.853133	0.256171	3.33033	0.0658609
chr7	31591457	31593457	6.33921	0.681705	0.224464	3.03703	0.0951042
chr7	36430012	36432012	6.58126	0.867213	0.209034	4.14867	0.0246023
chr7	39052285	39054387	4.93949	1.21156	0.315458	3.84064	0.0355797
chr7	46734298	46736298	6.53482	0.707463	0.212005	3.33702	0.0653188
chr7	55088403	55090403	6.82417	0.687997	0.193423	3.55695	0.0502788
chr7	72744655	72746655	6.29746	0.787306	0.227113	3.46659	0.0554459
chr7	73119133	73121133	7.2068	0.762015	0.168671	4.51776	0.0162974
chr7	73121133	73123133	6.4888	0.755978	0.214943	3.5171	0.0526945
chr7	73156547	73158547	8.44293	0.288058	0.0937858	3.07144	0.0914652
chr7	73180337	73183227	6.36067	0.826659	0.223101	3.70531	0.0415982
chr7	73183227	73185227	7.90818	0.373112	0.124199	3.00415	0.0995134
chr7	73244679	73246679	8.84783	0.241018	0.0739416	3.25957	0.0731246
chr7	76092161	76092749	2.39458	2.49426	0.753461	3.3104	0.0680042
chr7	77042256	77044256	7.25146	0.650888	0.16578	3.92621	0.0321781
chr7	77320917	77322917	6.37683	0.772931	0.222074	3.4805	0.0548021
chr7	83272815	83274815	5.10226	1.02055	0.303566	3.36188	0.0631466
chr7	87930452	87932452	5.99765	0.955642	0.246053	3.88389	0.0337894
chr7	87932452	87934452	6.46799	1.13686	0.216271	5.25662	0.00698158
chr7	87934452	87936452	7.5971	0.704725	0.143555	4.90909	0.0105722
chr7	90895058	90897058	7.40089	0.471162	0.156126	3.01782	0.0978384
chr7	94140375	94142375	6.71538	0.714243	0.200429	3.56358	0.0498983
chr7	94142375	94144375	5.75563	0.866175	0.261307	3.31479	0.067624
chr7	95069146	95071146	6.59243	0.663348	0.208319	3.18429	0.0789673
chr7	99817249	99819249	6.82437	0.582452	0.19341	3.01149	0.098507
chr7	101461647	101463647	6.38545	0.78599	0.221526	3.54807	0.0508603
chr7	101463647	101465647	5.64283	1.12967	0.26844	4.20828	0.0228359
chr7	104563404	104565404	6.66828	0.619213	0.203455	3.04348	0.0946393
chr7	104565404	104567404	6.74184	1.08097	0.198727	5.43949	0.00568819
chr7	104567404	104569404	6.51705	0.741148	0.21314	3.47728	0.054964
chr7	105602222	105604880	6.20968	0.941914	0.232672	4.04825	0.0281106
chr7	108167335	108169335	6.99749	0.734893	0.182224	4.03292	0.0285965
chr7	108169335	108171368	6.41978	0.730535	0.219343	3.33057	0.0658609
chr7	113724421	113726421	7.53293	0.565221	0.147646	3.82822	0.0360381
chr7	115930494	115933138	6.07462	0.735855	0.241201	3.0508	0.0940785
chr7	117118579	117120579	6.37145	1.53613	0.222416	6.90655	0.00141314
chr7	121939295	121941295	5.71416	0.8813	0.263926	3.33919	0.0652456
chr7	121943295	121945295	6.25913	1.11224	0.229542	4.84549	0.0112601
chr7	121945295	121947295	6.29334	1.02588	0.227374	4.51183	0.0163874
chr7	123671706	123673706	5.54597	1.0586	0.274593	3.85514	0.0352036
chr7	129007368	129009368	7.60551	0.555063	0.143021	3.881	0.033836
chr7	129009368	129011368	6.78887	1.2869	0.195699	6.57592	0.00193456
chr7	129011368	129013368	5.92132	0.86277	0.250862	3.43923	0.0574287
chr7	129013368	129015368	6.15688	0.903518	0.236009	3.82831	0.0360381
chr7	129015368	129017368	6.69265	0.956614	0.20189	4.7383	0.0127
chr7	142823710	142825710	5.25218	0.937791	0.293544	3.19473	0.0783954
chr7	142825710	142827710	5.24379	0.995499	0.294093	3.38498	0.0615398
chr7	148929055	148931838	6.44202	0.716525	0.217926	3.28793	0.070249
chr7	150687414	150689414	6.04324	0.928157	0.24318	3.81676	0.036641
chr7	155595477	155598440	7.2348	0.823372	0.166858	4.93456	0.0103426
chr7	155598440	155600440	6.67114	0.998944	0.203272	4.91433	0.010514
chr7	155600440	155602440	7.68297	1.07904	0.138124	7.8121	0.000607383
chr7	156800819	156802819	6.35849	0.8596	0.22324	3.85056	0.0352036
chr7	158375313	158377313	5.2676	0.952219	0.292534	3.25507	0.0737538
chr8	8083791	8086012	3.23339	9.01575	0.529634	17.0226	1.41819e-06
chr8	8086012	8087070	2.65585	7.69325	0.662082	11.6198	2.30367e-05
chr8	12975336	12977336	5.927	0.893386	0.250504	3.56636	0.0498983
chr8	12977336	12979336	6.12396	0.825154	0.238087	3.46576	0.0554459
chr8	12985336	12987336	6.89175	1.0527	0.189061	5.56803	0.00493294
chr8	12987336	12989336	7.23216	0.634692	0.167029	3.79989	0.0375673
chr8	12989336	12991336	7.93242	0.438148	0.122733	3.56995	0.0498224
chr8	12994941	12996822	5.12569	1.11951	0.301951	3.70759	0.0415982
chr8	13128809	13130809	5.99327	0.807244	0.246329	3.2771	0.0715499
chr8	13130809	13132809	5.93457	0.974072	0.250027	3.89587	0.0334611
chr8	13132809	13135123	7.52025	0.576946	0.148457	3.88628	0.0337326
chr8	17396911	17398911	5.68021	0.83117	0.266073	3.12385	0.0846258
chr8	17651683	17653683	7.27631	0.695602	0.164173	4.23701	0.0220135
chr8	17653683	17655683	7.16465	0.980957	0.1714	5.72321	0.00408427
chr8	17655683	17657683	6.95185	0.924212	0.185176	4.99099	0.00973941
chr8	17657683	17659683	8.16017	0.40532	0.109334	3.70718	0.0415982
chr8	17659683	17661683	6.82732	0.601524	0.19322	3.11316	0.0854828
chr8	17661683	17663683	6.2031	0.763591	0.233088	3.27598	0.0716511
chr8	18865915	18867915	6.14513	0.755163	0.236751	3.18969	0.0785658
chr8	18867915	18869915	6.09252	0.770028	0.240072	3.20749	0.0776922
chr8	22784129	22786129	6.64531	1.17424	0.204929	5.72998	0.00408427
chr8	22838273	22840273	7.38156	0.564264	0.157373	3.58552	0.0488018
chr8	22840273	22842273	6.61261	0.651648	0.207026	3.14766	0.0821257
chr8	22842273	22844273	7.28709	0.935536	0.163475	5.72279	0.00408427
chr8	22844273	22846273	7.71885	0.781807	0.135873	5.75394	0.0040347
chr8	22846273	22848273	6.81683	0.80644	0.193896	4.15913	0.0244553
chr8	22848273	22850273	6.39013	0.824694	0.221229	3.72778	0.0410226
chr8	22850273	22852273	7.18808	1.03805	0.169882	6.11039	0.00307181
chr8	22852273	22854273	6.76457	0.906881	0.197264	4.5973	0.0147043
chr8	22854273	22856273	6.17515	0.86058	0.234855	3.66431	0.0436934
chr8	22858273	22860273	6.26492	0.730939	0.229175	3.18943	0.0785658
chr8	22860273	22862273	6.60385	0.633813	0.207587	3.05324	0.0938421
chr8	25896119	25898119	5.41702	1.07952	0.282846	3.81662	0.036641
chr8	27558555	27562214	7.37389	0.489884	0.157868	3.10313	0.086639
chr8	29204719	29206719	7.38219	0.618697	0.157332	3.93242	0.0321781
chr8	29206719	29208719	7.66053	0.497237	0.139538	3.56345	0.0498983
chr8	29208719	29210719	7.11687	1.02984	0.174494	5.90186	0.00354997
chr8	37761574	37764545	7.70367	0.476167	0.136824	3.48014	0.0548021
chr8	39765494	39767685	5.30385	0.942047	0.290169	3.24655	0.0743272
chr8	39767685	39769685	5.52628	1.03484	0.275848	3.75149	0.0401199
chr8	39769685	39771685	6.96744	0.649729	0.184168	3.52791	0.052085
chr8	39771685	39773685	5.94983	1.16045	0.249065	4.65923	0.0138554
chr8	41522132	41524132	6.01252	0.866871	0.245116	3.53658	0.0515454
chr8	42193024	42194460	1.59525	3.92683	1.21399	3.23465	0.0753052
chr8	57231444	57233444	7.35985	0.605362	0.158774	3.81273	0.0367687
chr8	57306621	57308621	6.26023	1.14235	0.229472	4.97816	0.00988273
chr8	69242268	69244268	7.03818	0.950768	0.17959	5.29411	0.00683539
chr8	71521146	71523146	6.94998	0.623259	0.185297	3.36357	0.0631195
chr8	74270076	74272922	6.80121	0.617239	0.194903	3.16689	0.0803017
chr8	74330933	74332933	7.3932	0.64286	0.156622	4.10452	0.0261794
chr8	74332933	74334933	6.22085	0.958565	0.231965	4.13236	0.0252765
chr8	75232372	75234372	6.9288	0.693829	0.186666	3.71695	0.0413806
chr8	75511256	75513297	4.49953	1.64204	0.353894	4.63992	0.0139994
chr8	76318571	76320571	7.33238	0.859457	0.160548	5.35327	0.00644731
chr8	76320571	76322257	5.85234	1.3099	0.255207	5.1327	0.00823245
chr8	80785068	80787100	5.89561	0.997057	0.252481	3.94904	0.0319338
chr8	80991321	80993321	6.00751	0.82897	0.245431	3.37761	0.0619973
chr8	80993321	80995321	5.76193	0.881826	0.260909	3.37982	0.061914
chr8	80995321	80997321	7.12157	0.734322	0.17419	4.21564	0.0227008
chr8	81080349	81082349	6.81041	0.795989	0.19431	4.09649	0.026387
chr8	81082349	81084349	7.49704	0.709123	0.149944	4.72925	0.0127831
chr8	81397596	81399596	8.74173	0.335617	0.0788512	4.25634	0.0214146
chr8	81784271	81786816	7.63725	0.450082	0.141009	3.19186	0.0785364
chr8	82399900	82401499	5.15574	0.963664	0.299913	3.21314	0.0770521
chr8	82606676	82608814	5.03075	0.960324	0.308646	3.11141	0.0857409
chr8	82643828	82645828	7.46667	0.607871	0.151893	4.00197	0.0297645
chr8	86131180	86133804	7.61896	0.433277	0.142168	3.04765	0.0942411
chr8	86133804	86135804	6.25361	0.822762	0.229892	3.57891	0.0490332
chr8	86150813	86152813	5.48933	1.09489	0.278208	3.93551	0.0321781
chr8	86156813	86158813	7.68715	0.539524	0.137862	3.9135	0.0327568
chr8	86374819	86376819	6.57282	0.745549	0.209574	3.55744	0.0502788
chr8	86379744	86381744	5.18875	0.95793	0.297718	3.21758	0.0768432
chr8	94922644	94925603	6.94632	0.579634	0.185533	3.12415	0.0846258
chr8	95452356	95454506	5.93989	0.759725	0.249691	3.04265	0.0946738
chr8	96078937	96080937	7.72454	0.552163	0.135517	4.07448	0.0270434
chr8	101318908	101320908	6.69626	0.74339	0.201658	3.68639	0.0424983
chr8	101347654	101349654	7.44809	0.512284	0.153087	3.34635	0.0645026
chr8	101349654	101351654	5.93783	0.877922	0.249822	3.5142	0.0527343
chr8	102504828	102506828	8.53486	0.389863	0.0890203	4.37949	0.0189159
chr8	103135264	103137264	7.55396	0.471264	0.146302	3.22117	0.0765964
chr8	103139264	103141264	6.77019	0.776225	0.196902	3.94219	0.0321549
chr8	104510593	104512221	4.47052	1.35563	0.356776	3.79966	0.0375673
chr8	107070425	107074084	6.87949	0.574925	0.189853	3.02827	0.0960214
chr8	110547366	110549366	5.40378	1.23299	0.283698	4.34614	0.019388
chr8	110614600	110616600	6.72341	0.838502	0.199912	4.19435	0.0232864
chr8	110616600	110618600	6.28776	0.698092	0.227728	3.06546	0.0922952
chr8	117949402	117951484	5.96029	0.922608	0.248407	3.71411	0.0414527
chr8	120215907	120217907	6.09307	0.731851	0.240037	3.04891	0.0942411
chr8	120217907	120219907	6.5781	0.960966	0.209236	4.59273	0.0147866
chr8	120219907	120221907	8.29193	0.312272	0.101928	3.06367	0.0924846
chr8	120221907	120223907	6.54626	0.679789	0.211273	3.21758	0.0768432
chr8	124192240	124194240	6.58276	0.804	0.208938	3.84804	0.0352986
chr8	124194240	124196240	7.38206	0.872235	0.157341	5.5436	0.00507873
chr8	127565368	127567368	6.47553	0.887885	0.21579	4.11458	0.0258666
chr8	127567368	127569368	7.8315	0.57499	0.128882	4.46139	0.0172599
chr8	127569368	127571368	8.47884	0.316093	0.0919065	3.43928	0.0574287
chr8	128805896	128807896	7.56677	0.461235	0.145485	3.17032	0.0800541
chr8	128807896	128809896	7.03096	0.65252	0.180057	3.62396	0.0463136
chr8	130795376	130798004	5.6031	0.913795	0.27096	3.37244	0.0622433
chr8	130798004	130800004	7.43329	0.694198	0.15404	4.50662	0.0164169
chr8	135820841	135822841	6.64778	0.794818	0.204771	3.8815	0.033836
chr8	142239838	142241838	6.31232	0.908334	0.226171	4.01614	0.0291291
chr8	142426449	142428449	7.13228	0.530132	0.173496	3.05558	0.0935245
chr8	143780107	143783221	6.42127	0.82348	0.219247	3.75594	0.0399668
chr8	143868129	143870129	6.16354	0.963443	0.235588	4.08952	0.0266029
chr8	143870129	143872984	6.4489	0.820998	0.217488	3.77492	0.0389284
chr8	144104396	144106396	7.88156	0.396197	0.125817	3.14899	0.0820001
chr8	144633376	144634936	4.89506	1.0329	0.318912	3.23883	0.0749841
chr8	144634936	144636936	6.7711	2.04766	0.196843	10.4025	5.86903e-05
chr8	144654874	144656874	7.46122	0.703538	0.152243	4.62116	0.0143573
chr8	144819401	144821401	7.2605	0.750434	0.165195	4.54272	0.0158263
chr8	145642034	145644573	6.63285	0.63732	0.205728	3.09787	0.0872607
chr8	145725189	145727189	6.65785	0.783494	0.204125	3.83831	0.0356407
chr8	145727189	145729189	6.7659	1.01615	0.197178	5.15346	0.00801183
chr8	145747007	145749007	7.32157	0.588652	0.161247	3.65063	0.0444806
chr8	146021059	146023059	6.79949	0.830025	0.195014	4.25623	0.0214146
chr9	72584	74739	5.70287	0.899337	0.26464	3.39835	0.0604336
chr9	14315852	14317852	7.67386	0.452346	0.138698	3.26138	0.0729618
chr9	21556423	21558423	3.96643	1.87913	0.414628	4.53208	0.0160556
chr9	21558423	21560921	6.11721	1.52193	0.238513	6.38089	0.00238322
chr9	21964178	21966657	5.99462	1.42467	0.246244	5.78561	0.00393536
chr9	21971770	21973894	4.24938	1.51398	0.380289	3.98113	0.0306661
chr9	21973894	21976343	6.10956	1.87467	0.238997	7.8439	0.000597488
chr9	21988095	21990095	4.78354	1.19194	0.327991	3.63407	0.0456059
chr9	21990095	21992095	4.81307	1.73537	0.32553	5.33092	0.00663069
chr9	21992095	21994095	5.98827	1.80404	0.246644	7.31436	0.000952109
chr9	21994095	21996095	7.68269	0.813831	0.138142	5.89126	0.00357314
chr9	22007949	22010251	6.96841	0.682674	0.184105	3.70807	0.0415982
chr9	22446301	22448532	7.11296	1.03153	0.174747	5.903	0.00354997
chr9	22448532	22450220	4.92214	1.84858	0.316796	5.83525	0.00378463
chr9	91789752	91791752	5.68179	0.986277	0.265973	3.70818	0.0415982
chr9	91791752	91793752	7.19146	0.80307	0.169664	4.73331	0.012731
chr9	95726178	95728178	7.38829	0.527849	0.156939	3.36341	0.0631195
chr9	104247905	104250721	7.07771	0.601835	0.17703	3.39962	0.0604336
chr9	111876856	111878856	5.71097	0.822232	0.264128	3.11301	0.0854828
chr9	112968205	112970205	8.10357	0.459655	0.112596	4.08233	0.0268561
chr9	124499551	124501551	7.21753	0.512067	0.167976	3.04845	0.0942411
chr9	130876341	130878341	6.34995	1.23876	0.223782	5.53557	0.00511763
chr9	136149231	136152155	8.02375	0.42976	0.117275	3.66455	0.0436934
chr9	140066554	140068554	6.06669	0.726825	0.241701	3.00712	0.0992003
chr10	1028901	1030901	5.98317	0.950839	0.246965	3.85009	0.0352036
chr10	1030901	1032901	6.69602	0.955224	0.201673	4.73649	0.0127
chr10	5094743	5097466	6.625	0.628435	0.206232	3.04723	0.0942411
chr10	5538784	5540784	5.78334	0.896936	0.259558	3.45563	0.0563404
chr10	8096761	8098761	6.44352	0.779713	0.21783	3.57945	0.0490332
chr10	10833418	10835418	6.60583	0.943436	0.207461	4.54755	0.0157761
chr10	10835418	10837418	6.53109	0.855657	0.212243	4.0315	0.0286096
chr10	10837418	10839418	7.04908	0.786523	0.178884	4.39683	0.0185776
chr10	10839418	10841418	7.57483	0.845966	0.144972	5.83539	0.00378463
chr10	11778947	11780202	4.46369	1.29047	0.357461	3.61011	0.0472296
chr10	12390913	12392913	7.71899	0.43129	0.135865	3.17441	0.0798842
chr10	12620292	12623159	6.22083	0.887254	0.231966	3.82493	0.0362323
chr10	12760845	12762845	6.84198	0.877877	0.192274	4.56577	0.0153758
chr10	12762845	12764845	6.09712	0.880091	0.239781	3.67039	0.0434184
chr10	21464424	21465463	4.36505	1.17662	0.367644	3.20042	0.0781471
chr10	22539744	22542190	8.18293	0.338547	0.108035	3.13368	0.0839188
chr10	25348190	25350190	6.60318	0.689419	0.20763	3.32042	0.0670448
chr10	25352190	25354190	6.08906	0.749266	0.24029	3.11818	0.0849264
chr10	29918893	29920893	7.30867	0.547443	0.16208	3.3776	0.0619973
chr10	43136814	43137836	4.85374	0.994522	0.322207	3.08659	0.0889558
chr10	44787270	44789969	7.24275	0.635687	0.166344	3.82153	0.0363774
chr10	44789969	44791877	6.26568	0.704632	0.229127	3.07529	0.0908345
chr10	46762035	46762857	4.00276	3.42662	0.409934	8.35894	0.000361883
chr10	46965204	46967204	7.12323	0.536001	0.174082	3.07901	0.0902509
chr10	46967204	46969204	6.84214	0.72253	0.192264	3.75802	0.0399117
chr10	46969204	46971204	7.27404	0.666988	0.164319	4.0591	0.0276851
chr10	46992174	46994174	6.99008	0.576159	0.182703	3.15353	0.0817561
chr10	48951756	48952918	4.35677	3.96384	0.368524	10.756	4.43875e-05
chr10	60271961	60273961	6.99313	0.587961	0.182506	3.2216	0.0765873
chr10	70314032	70315144	4.22725	1.33573	0.382797	3.48939	0.05437
chr10	74445369	74447369	6.53466	0.639263	0.212015	3.01518	0.0980734
chr10	77155641	77157641	7.95722	0.38633	0.12124	3.18648	0.0787054
chr10	77163641	77165641	7.76737	0.412775	0.132847	3.10716	0.0861448
chr10	77165641	77167641	6.96764	0.831742	0.184155	4.51653	0.0162974
chr10	81318869	81320869	6.22972	0.780459	0.231404	3.37272	0.0622433
chr10	81369791	81371791	6.04234	0.740238	0.243236	3.04329	0.0946393
chr10	81371791	81373791	5.27585	0.986813	0.291995	3.37956	0.061914
chr10	81705566	81707566	5.87671	0.785553	0.253672	3.09673	0.0874313
chr10	81707566	81709566	6.58734	1.04825	0.208645	5.02407	0.00929649
chr10	91175447	91177447	5.83968	0.781169	0.256006	3.05137	0.0940785
chr10	96442126	96444648	6.11172	0.757079	0.23886	3.16955	0.0800868
chr10	100176805	100179735	6.91506	0.599518	0.187554	3.1965	0.0783954
chr10	105843968	105845968	6.402	0.959202	0.220474	4.35064	0.0193566
chr10	114128604	114130604	7.01957	0.644168	0.180794	3.56299	0.0498983
chr10	115313399	115315399	6.88883	1.00239	0.189249	5.29666	0.00683539
chr10	115315399	115317399	6.24857	0.703613	0.230211	3.05639	0.0934509
chr10	115509348	115512008	6.56362	0.747683	0.210163	3.55763	0.0502788
chr10	115804045	115806045	6.24452	0.859657	0.230467	3.73007	0.0410089
chr10	123746555	123749049	6.41651	0.73928	0.21955	3.36725	0.0627613
chr10	129799188	129801188	6.79701	0.72964	0.195174	3.73842	0.0408273
chr11	1039352	1041352	5.66456	0.945348	0.267063	3.5398	0.0514179
chr11	1239335	1241823	6.47191	1.02577	0.216021	4.74849	0.0125066
chr11	1243823	1245823	5.72687	1.02286	0.263123	3.88737	0.0337326
chr11	1854221	1856221	7.63344	0.503771	0.14125	3.56651	0.0498983
chr11	1871426	1873426	6.75762	0.636367	0.197711	3.21867	0.0768432
chr11	2009937	2011937	6.01408	1.29595	0.245017	5.2892	0.00683539
chr11	2396010	2398010	6.72741	0.6059	0.199655	3.03473	0.0954244
chr11	2483200	2485200	6.83158	0.673995	0.192945	3.4932	0.0542415
chr11	2919609	2921609	7.57346	0.460186	0.145059	3.17241	0.0799678
chr11	6340442	6342442	8.34949	0.297413	0.098779	3.01089	0.0985797
chr11	7926476	7928476	5.97903	0.786279	0.247226	3.1804	0.0792321
chr11	8952849	8955588	6.41545	0.661712	0.219618	3.01302	0.0982818
chr11	10323140	10325638	7.83599	0.400702	0.128606	3.11574	0.0851283
chr11	14663892	14666582	7.63578	0.439838	0.141102	3.11716	0.084975
chr11	15986756	15988756	7.50701	0.518569	0.149305	3.47322	0.0550857
chr11	17563490	17566389	5.70785	1.161	0.264325	4.39233	0.0186564
chr11	26592638	26594638	6.76362	0.850799	0.197325	4.31167	0.0200965
chr11	26594638	26596638	6.05182	0.904296	0.242638	3.72693	0.0410226
chr11	27239658	27241706	5.99021	0.859215	0.246521	3.48536	0.0547055
chr11	27490213	27492213	6.89598	0.629976	0.188787	3.33696	0.0653188
chr11	34534933	34537062	6.23027	0.815605	0.231369	3.52513	0.0522807
chr11	45819596	45821905	6.604	0.685808	0.207578	3.30387	0.0685596
chr11	46296312	46298312	7.6102	0.557908	0.142723	3.90901	0.0329505
chr11	58610366	58612985	5.25245	1.15537	0.293525	3.93619	0.0321781
chr11	60523693	60525693	6.4233	0.963554	0.219118	4.39741	0.0185776
chr11	61521270	61523270	6.08961	0.800332	0.240256	3.33117	0.0658609
chr11	61523270	61525270	6.31735	0.928935	0.225852	4.11303	0.0258921
chr11	64975894	64977894	6.04516	0.813259	0.243058	3.34594	0.0645026
chr11	67778956	67780956	8.08825	0.411435	0.113488	3.62538	0.0462946
chr11	67780956	67782956	8.06826	0.41041	0.114655	3.57952	0.0490332
chr11	69055039	69057039	6.71036	0.627957	0.200752	3.12803	0.0842601
chr11	72980353	72982353	7.00083	0.664309	0.182007	3.6499	0.0444806
chr11	88240553	88243426	6.29151	0.69526	0.22749	3.05622	0.0934509
chr11	113930274	113932274	8.17749	0.768357	0.108345	7.09178	0.00116478
chr11	114166718	114168718	7.97384	0.386424	0.120245	3.21365	0.0770521
chr11	117946887	117948887	7.05968	0.693533	0.178198	3.89193	0.0336601
chr11	117948887	117950887	6.6279	0.77213	0.206046	3.74736	0.0402924
chr11	124621637	124623637	7.26833	0.740863	0.164689	4.49856	0.0164639
chr11	124633637	124635637	6.28288	0.740962	0.228038	3.2493	0.0740586
chr11	129239160	129241160	5.95495	0.818347	0.248743	3.28993	0.0700587
chr11	129241160	129243160	5.79236	1.07832	0.258989	4.16357	0.0244515
chr11	129243160	129245160	6.42386	1.45727	0.219083	6.65167	0.0018267
chr11	129245160	129247160	7.1484	0.963993	0.172452	5.58991	0.00484143
chr11	129247160	129249160	5.31944	1.91883	0.289155	6.636	0.00184213
chr11	129249160	129251160	5.05914	1.38296	0.306602	4.5106	0.0163874
chr11	134126556	134128556	6.05009	0.896747	0.242747	3.69416	0.0423539
chr11	134144556	134146556	6.46661	1.35515	0.216359	6.26346	0.0026335
chr11	134146556	134148556	5.83848	1.15442	0.256081	4.50804	0.0164169
chr11	134150556	134152556	5.84189	0.820215	0.255866	3.20565	0.0779585
chr12	573813	575813	6.98604	0.775019	0.182964	4.2359	0.0220135
chr12	739147	741147	7.509	0.538547	0.149177	3.61012	0.0472296
chr12	749147	751147	7.06948	0.583416	0.177563	3.28569	0.070418
chr12	6483172	6485172	8.46917	0.316208	0.0924106	3.42177	0.0584452
chr12	6995605	6997605	6.58357	0.664517	0.208886	3.18125	0.0791827
chr12	8378881	8381308	6.24574	0.741906	0.23039	3.22022	0.0766974
chr12	13030007	13032291	6.66208	0.612715	0.203853	3.00566	0.0993423
chr12	13044978	13046978	7.33912	0.497835	0.160112	3.10928	0.0859755
chr12	13529410	13531410	5.62616	0.851749	0.269497	3.16052	0.0810473
chr12	16752229	16754229	7.20653	0.614631	0.168688	3.64359	0.0449685
chr12	16754229	16756229	7.00952	0.745424	0.181445	4.10826	0.0260899
chr12	16756229	16758229	7.64835	0.718279	0.140308	5.11932	0.00823245
chr12	16758229	16760229	8.18693	0.523219	0.107808	4.85326	0.0111856
chr12	16760229	16762229	7.60393	0.681399	0.143121	4.76098	0.0123942
chr12	16762229	16764229	7.66641	0.595814	0.139168	4.28126	0.0207778
chr12	18411763	18413763	4.58766	1.20146	0.345412	3.47833	0.054962
chr12	18413763	18415763	5.34793	1.3782	0.287306	4.79699	0.0117914
chr12	18415763	18417763	4.39602	1.33923	0.364389	3.67527	0.0431855
chr12	21813892	21816751	6.44959	0.950034	0.217444	4.3691	0.0189559
chr12	25096808	25098808	5.69852	0.988147	0.264915	3.73006	0.0410089
chr12	25098808	25100808	6.25531	0.974904	0.229784	4.2427	0.0218674
chr12	25100808	25102808	7.13391	0.79867	0.17339	4.60619	0.0145945
chr12	31078141	31080736	6.72788	0.607848	0.199625	3.04495	0.0944829
chr12	31082736	31084736	6.53457	1.09141	0.21202	5.14767	0.00805618
chr12	31084736	31086736	5.57316	0.827664	0.272862	3.03327	0.0954864
chr12	31229773	31232172	5.37247	0.97961	0.285718	3.42858	0.0579924
chr12	31798912	31800912	5.57513	0.870534	0.272737	3.19184	0.0785364
chr12	31802912	31804912	6.16443	0.827949	0.235532	3.51523	0.0527343
chr12	31949166	31951607	5.77245	0.796043	0.260245	3.05882	0.0932157
chr12	40613928	40615514	4.92398	1.12845	0.316654	3.56367	0.0498983
chr12	40615514	40617514	6.31661	1.09142	0.225899	4.83144	0.0113985
chr12	40617514	40619514	8.53802	0.394601	0.0888589	4.44076	0.0177759
chr12	40619514	40621514	6.98848	0.77968	0.182807	4.26505	0.0212076
chr12	40621514	40623514	5.92697	0.868605	0.250506	3.4674	0.0554459
chr12	48725832	48726575	2.11914	2.8524	0.878209	3.24797	0.0742187
chr12	50353708	50355708	6.85881	0.829625	0.191188	4.33932	0.0194464
chr12	50355708	50357708	6.82388	0.891339	0.193441	4.6078	0.0145945
chr12	53907109	53909109	6.87916	0.873355	0.189874	4.59966	0.0147043
chr12	54365536	54368524	5.89316	1.1826	0.252636	4.68105	0.0134759
chr12	54368524	54370524	4.98489	1.36022	0.312022	4.35937	0.0191565
chr12	54370524	54372524	5.50415	1.17132	0.277261	4.22463	0.0224136
chr12	54376524	54378524	4.9077	0.998983	0.31792	3.14224	0.0829459
chr12	54378524	54380524	5.62858	1.39778	0.269343	5.18961	0.00758974
chr12	54386524	54388524	5.12555	1.00777	0.30196	3.33744	0.0653188
chr12	54388524	54390524	6.61601	1.05704	0.206808	5.11121	0.00828201
chr12	57161015	57163015	5.80563	0.797827	0.258152	3.09054	0.0884588
chr12	57871034	57873034	7.24476	0.509662	0.166214	3.06631	0.0922558
chr12	59318539	59320539	6.35512	0.872344	0.223454	3.90391	0.0330724
chr12	66218013	66220772	6.61449	1.07784	0.206905	5.20934	0.00740212
chr12	66274853	66276853	6.58808	0.68046	0.208598	3.26207	0.0729618
chr12	71548827	71550827	5.736	0.919691	0.262546	3.50298	0.0536855
chr12	71554827	71556827	6.49172	0.836868	0.214757	3.89681	0.0334538
chr12	79438483	79440186	4.54449	1.37973	0.349515	3.94756	0.0319733
chr12	102272658	102274658	6.69073	1.07432	0.202013	5.31804	0.00670752
chr12	102274658	102276658	6.31598	1.34147	0.225939	5.93733	0.00353626
chr12	120108909	120110909	7.32077	0.53373	0.161298	3.30896	0.0680717
chr12	120146514	120148514	7.15061	0.54013	0.172309	3.13466	0.0838064
chr12	120148514	120150514	7.68295	0.45539	0.138126	3.29692	0.0692936
chr12	120150514	120152514	7.19787	0.624811	0.169249	3.69166	0.0424622
chr12	120154514	120156514	7.25788	1.02048	0.165365	6.17109	0.00292426
chr12	121414665	121417501	6.60548	0.927117	0.207483	4.4684	0.0171234
chr12	121417501	121419501	6.3983	1.04329	0.220709	4.72696	0.0127933
chr12	123213447	123216151	6.63161	0.745057	0.205808	3.62015	0.046515
chr12	126467329	126469141	5.78866	0.852672	0.259222	3.28935	0.070086
chr12	131475218	131477218	5.85509	0.961465	0.255034	3.76995	0.039284
chr12	131477218	131479218	6.68516	1.15694	0.202371	5.71691	0.00408427
chr12	131479218	131480533	5.35164	1.10943	0.287066	3.86474	0.0347062
chr13	25878836	25880836	5.83464	0.985794	0.256323	3.8459	0.0354
chr13	26624006	26626006	6.60523	0.779749	0.207499	3.75785	0.0399117
chr13	28491127	28493530	4.83213	1.01365	0.323963	3.12891	0.0842601
chr13	28526300	28527440	4.47992	1.12321	0.355837	3.15653	0.0814118
chr13	28527440	28529415	6.60108	1.17207	0.207765	5.64131	0.00450007
chr13	31734767	31736767	8.03754	0.407644	0.116461	3.50027	0.0538188
chr13	53424402	53426411	6.27338	0.716422	0.228639	3.13342	0.0839188
chr13	73630354	73632354	6.67035	0.800218	0.203322	3.93572	0.0321781
chr13	78107058	78109058	6.61386	0.675497	0.206946	3.26412	0.0729618
chr13	93879454	93881454	6.94488	0.652976	0.185627	3.51767	0.0526945
chr13	95362337	95364337	5.2087	0.94318	0.2964	3.18211	0.0791807
chr13	95364337	95366686	5.67119	0.835033	0.266643	3.13165	0.0841363
chr13	96182990	96184990	5.52943	1.06457	0.275647	3.86206	0.0348442
chr13	96184990	96186990	5.85897	1.10669	0.254789	4.34354	0.019388
chr13	96204843	96206843	5.88265	1.05356	0.253298	4.15937	0.0244553
chr13	100633477	100635477	5.21168	0.92651	0.296204	3.12795	0.0842601
chr13	100736465	100738465	6.50655	0.842924	0.213811	3.94239	0.0321549
chr13	107181361	107183361	6.48184	0.722935	0.215387	3.35644	0.0634822
chr13	113340935	113342935	6.93651	0.617061	0.186168	3.31454	0.067624
chr13	113346935	113348935	7.42063	0.660959	0.154855	4.26825	0.0211723
chr13	113348935	113350935	6.42654	1.28714	0.218912	5.87974	0.00357314
chr13	113410753	113412753	6.10737	0.821811	0.239135	3.4366	0.0574957
chr13	113649178	113651178	5.6695	0.924705	0.266751	3.46655	0.0554459
chr13	113651178	113653178	5.88862	0.836841	0.252921	3.3087	0.0680717
chr14	21210556	21212556	6.46843	0.679299	0.216243	3.14137	0.0830181
chr14	21250969	21252969	6.7149	0.605117	0.20046	3.01865	0.0977133
chr14	21266618	21268618	7.26148	0.517357	0.165132	3.13299	0.0839355
chr14	21268618	21270618	7.78783	0.778474	0.131577	5.9165	0.00354997
chr14	22002520	22003957	4.53938	1.10016	0.350007	3.14326	0.0828477
chr14	23420481	23422914	6.56315	0.735883	0.210193	3.50099	0.053796
chr14	24861899	24863721	5.97887	0.766406	0.247236	3.0999	0.0870399
chr14	35870682	35872682	8.217	0.34116	0.106106	3.21527	0.0770376
chr14	36535663	36537663	6.24572	0.806852	0.230391	3.5021	0.0537265
chr14	36537663	36539663	6.8899	0.700932	0.18918	3.70511	0.0415982
chr14	36784506	36786506	6.40638	0.717591	0.220195	3.25889	0.0731709
chr14	36786506	36788506	6.782	0.92026	0.196141	4.69183	0.0133275
chr14	36976827	36978827	8.20214	0.64775	0.106945	6.05684	0.00322654
chr14	36978827	36980827	8.24122	0.646725	0.104746	6.17425	0.00292426
chr14	36980827	36982827	8.81446	0.624865	0.075463	8.28041	0.000389525
chr14	36982827	36984827	8.67739	0.699125	0.0819303	8.53317	0.000314793
chr14	36984827	36986827	8.65729	0.650008	0.0829077	7.84014	0.000597488
chr14	36986827	36988827	9.24302	0.693237	0.0575105	12.0541	1.85067e-05
chr14	36988827	36990827	8.68454	0.663623	0.0815845	8.13418	0.0004469
chr14	36990827	36992827	8.43266	0.940059	0.0943273	9.96592	8.18774e-05
chr14	36992827	36994827	7.83018	0.912132	0.128963	7.07282	0.0011792
chr14	38057638	38059638	7.82223	0.6883	0.129452	5.31702	0.00670752
chr14	38059638	38061638	8.31249	0.638956	0.100796	6.33908	0.00248997
chr14	38061638	38063638	7.84511	0.47462	0.128046	3.70665	0.0415982
chr14	38063638	38065638	8.11937	0.351687	0.111681	3.14903	0.0820001
chr14	38065638	38067638	7.14101	0.705019	0.172931	4.07689	0.0270208
chr14	38067638	38069638	7.92481	0.809572	0.123193	6.5716	0.00193456
chr14	54421441	54423441	7.42687	0.477566	0.154453	3.09198	0.0882219
chr14	61106571	61108571	5.0838	0.925892	0.304856	3.03714	0.0951042
chr14	61108571	61110571	5.50535	1.18888	0.277184	4.28912	0.020664
chr14	61110571	61112571	4.99684	1.13671	0.311133	3.65344	0.0444345
chr14	61112571	61114571	6.74293	1.18767	0.198657	5.97849	0.00341798
chr14	61114571	61116571	7.51909	1.11505	0.148531	7.50715	0.0007708
chr14	61116571	61118571	5.79364	0.908909	0.258908	3.51055	0.0530382
chr14	61118571	61120571	5.48933	1.16988	0.278208	4.20506	0.0228919
chr14	61120571	61122571	4.83834	1.02444	0.323456	3.16717	0.0803017
chr14	64558511	64560511	5.995	0.815242	0.24622	3.31104	0.0679715
chr14	64560511	64562511	5.48409	1.06775	0.278543	3.83335	0.035763
chr14	71157760	71160642	5.92436	0.881412	0.25067	3.51623	0.0526945
chr14	74002110	74005562	1.76882	9.34713	1.08683	8.60036	0.000297829
chr14	77650887	77652887	6.37872	0.804724	0.221955	3.62562	0.0462946
chr14	77652887	77654887	6.83988	0.9306	0.192409	4.83656	0.0113456
chr14	90978700	90981386	7.0252	0.665074	0.18043	3.68604	0.0424983
chr14	94851883	94853883	6.64722	0.698545	0.204807	3.41075	0.0593461
chr14	94853883	94855883	7.4755	1.16197	0.151326	7.67862	0.000664828
chr14	94855883	94857883	7.51553	0.727725	0.148759	4.89197	0.0108643
chr14	94857883	94859883	6.75913	0.676516	0.197614	3.42342	0.0584184
chr14	94861883	94863883	6.20615	0.720114	0.232895	3.09202	0.0882219
chr14	100746925	100748925	6.73158	0.656036	0.199387	3.29027	0.0700587
chr14	103392887	103395580	7.29793	0.513377	0.162774	3.15392	0.0817561
chr14	104581998	104584918	7.12441	0.545464	0.174006	3.13474	0.0838064
chr14	105932560	105934560	6.73518	1.12552	0.199155	5.65146	0.00445226
chr14	105934560	105936560	7.00541	1.0385	0.181711	5.71513	0.00408427
chr14	105936560	105938560	6.98892	0.922136	0.182778	5.0451	0.00907091
chr14	107252238	107254238	8.43225	0.382084	0.094349	4.04969	0.0281106
chr15	26147383	26149741	6.58836	0.737366	0.20858	3.53518	0.0516282
chr15	26872231	26875635	6.0233	0.822771	0.244436	3.36599	0.0628767
chr15	30260712	30261140	2.90471	1.80913	0.596004	3.03543	0.0953323
chr15	33010195	33012637	6.41154	0.669203	0.219867	3.04367	0.0946393
chr15	42443608	42445608	6.33811	0.763128	0.224534	3.39872	0.0604336
chr15	42451608	42453608	6.20782	1.15287	0.232789	4.95243	0.010152
chr15	43941831	43942849	3.70432	1.5001	0.451133	3.32518	0.0665287
chr15	45420060	45422738	6.81463	0.641441	0.194038	3.30575	0.0684021
chr15	52584735	52586735	6.79387	0.658858	0.195376	3.37226	0.0622433
chr15	60290915	60293203	5.14439	0.909	0.300678	3.02317	0.0968613
chr15	63112708	63114708	6.48849	0.770678	0.214963	3.58516	0.0488018
chr15	69849010	69851010	6.52783	0.741361	0.212452	3.48955	0.05437
chr15	69851010	69853010	5.79802	1.01913	0.258632	3.94046	0.0321625
chr15	69853010	69855010	6.46218	0.876704	0.216642	4.04679	0.0281106
chr15	69855010	69857010	6.1663	1.10146	0.235414	4.67882	0.0134871
chr15	69884406	69886406	6.45963	0.8129	0.216804	3.74948	0.0401761
chr15	72488851	72490851	6.79162	0.63055	0.195521	3.22497	0.0761916
chr15	72490851	72492851	6.42423	0.734129	0.219059	3.35128	0.0640413
chr15	76008871	76009690	3.85881	1.54788	0.429042	3.60775	0.0473564
chr15	79234112	79236112	6.87926	0.841693	0.189868	4.43305	0.0178839
chr15	79236112	79238112	8.00399	0.459663	0.118447	3.88077	0.033836
chr15	79242112	79244112	7.35485	0.680684	0.159097	4.27843	0.0208458
chr15	80851184	80853184	6.8264	0.671357	0.193279	3.47352	0.0550857
chr15	83619985	83622281	6.55493	0.682308	0.210719	3.238	0.0750593
chr15	90295340	90297340	6.73942	0.990283	0.198882	4.97924	0.00988273
chr15	90297340	90299340	6.00945	0.824755	0.245309	3.36211	0.0631466
chr15	93426631	93428631	8.46624	0.278995	0.0925634	3.0141	0.0982326
chr15	93428631	93430631	7.25389	0.691121	0.165623	4.17286	0.0241024
chr15	93430631	93432631	6.91011	0.992658	0.187874	5.28363	0.00686667
chr15	94653355	94656351	6.06833	0.769552	0.241597	3.18527	0.0788635
chr15	99328139	99330957	6.00541	0.787721	0.245564	3.20781	0.0776922
chr16	59939	60640	3.15505	1.70361	0.544471	3.12892	0.0842601
chr16	62206	63119	2.25809	4.47918	0.811344	5.52069	0.00516495
chr16	676404	678404	6.98184	0.727327	0.183236	3.96934	0.0311302
chr16	808759	811184	7.56735	0.887473	0.145448	6.10164	0.0030868
chr16	811184	813744	6.58327	0.949042	0.208905	4.54293	0.0158263
chr16	1379918	1382584	7.40232	0.575487	0.156034	3.68821	0.0424983
chr16	1582789	1584789	7.84272	0.393645	0.128192	3.07074	0.0915506
chr16	2085100	2087100	8.5218	0.309674	0.0896883	3.45278	0.0565126
chr16	2091100	2093100	7.68758	0.47333	0.137835	3.43403	0.0575972
chr16	2093100	2095100	7.20581	0.521362	0.168735	3.08983	0.0885226
chr16	2184843	2185487	3.09436	2.44887	0.55634	4.40175	0.0184987
chr16	2386960	2388960	5.95362	0.922265	0.248826	3.70646	0.0415982
chr16	4160661	4162661	6.72538	0.738523	0.199786	3.69657	0.0421929
chr16	4162661	4164661	6.37544	0.711047	0.222163	3.20057	0.0781471
chr16	4667023	4669023	7.07351	0.55302	0.177302	3.11909	0.0849264
chr16	4716079	4719053	6.7032	0.654692	0.201212	3.25374	0.0737967
chr16	5114693	5117090	7.40208	0.586533	0.15605	3.75862	0.0399117
chr16	11372309	11374309	6.20056	0.791274	0.233248	3.39241	0.061084
chr16	11884474	11886474	7.24766	0.562811	0.166026	3.38989	0.0611115
chr16	12011168	12013074	6.20017	0.783293	0.233273	3.35784	0.0634091
chr16	14729939	14731939	6.71857	0.635698	0.200224	3.17494	0.0798842
chr16	15247595	15248327	2.43066	3.74519	0.739373	5.06537	0.00882605
chr16	15700607	15702607	6.62002	0.795716	0.206551	3.85239	0.0352036
chr16	15702607	15704607	5.96761	1.18666	0.247945	4.78599	0.0119603
chr16	16312745	16313493	3.59695	2.11244	0.467504	4.51856	0.0162974
chr16	16315226	16317849	5.37656	0.990393	0.285454	3.46954	0.0553862
chr16	18586581	18588340	5.9134	1.04254	0.25136	4.14759	0.0246023
chr16	18804298	18806269	5.49555	1.15345	0.27781	4.15195	0.0246023
chr16	18994490	18996436	6.80472	0.603485	0.194677	3.09993	0.0870399
chr16	19427115	19429115	6.82027	0.602259	0.193674	3.10964	0.0859684
chr16	19429115	19431115	7.62296	0.895708	0.141914	6.31164	0.00250838
chr16	19431115	19433115	6.64821	0.748215	0.204743	3.6544	0.0444021
chr16	23312619	23314720	6.91148	0.654351	0.187786	3.48456	0.0547055
chr16	23723301	23725201	5.78806	1.13358	0.25926	4.37238	0.0189461
chr16	28549106	28551106	8.28423	0.315782	0.102352	3.08524	0.0891078
chr16	28607771	28610114	7.39719	0.494231	0.156365	3.16075	0.0810473
chr16	28620151	28622966	7.64661	0.556776	0.140417	3.96515	0.0312854
chr16	28699951	28700698	2.63515	4.70468	0.668456	7.03813	0.00122076
chr16	31486748	31489634	8.06425	0.395966	0.11489	3.44647	0.0570024
chr16	31495803	31497803	6.73067	0.6617	0.199446	3.3177	0.067333
chr16	31512858	31514858	6.46906	0.757825	0.216202	3.50516	0.0534874
chr16	31514858	31516858	6.31647	0.731336	0.225908	3.23732	0.0750635
chr16	31522858	31524858	6.51581	1.17024	0.213219	5.48844	0.00541422
chr16	47896808	47898505	5.69123	0.813627	0.265375	3.06595	0.0922577
chr16	51183144	51185780	5.0605	0.943711	0.306505	3.07894	0.0902509
chr16	52579451	52581451	7.33216	0.645975	0.160562	4.02321	0.0288777
chr16	52581451	52584152	6.25649	0.820807	0.229709	3.57325	0.0495872
chr16	54314555	54316555	6.43896	0.730319	0.218121	3.34823	0.0643791
chr16	54316555	54318555	7.47958	0.712386	0.151064	4.71579	0.0129467
chr16	54956959	54958959	5.38537	1.0057	0.284886	3.53019	0.0519552
chr16	54964959	54966959	8.07553	0.419696	0.11423	3.67414	0.0431855
chr16	54966959	54968959	7.57601	0.651292	0.144896	4.49488	0.0164639
chr16	54968959	54970959	7.58639	0.806179	0.144236	5.58929	0.00484143
chr16	55357078	55359671	5.88979	0.868089	0.252848	3.43325	0.0576356
chr16	57653192	57655192	8.18853	0.366542	0.107717	3.40283	0.0601641
chr16	57655192	57657192	7.44162	0.666726	0.153504	4.34339	0.019388
chr16	58026926	58028926	7.23003	0.572128	0.167167	3.42249	0.0584452
chr16	66960271	66962271	7.22614	0.63421	0.167418	3.78818	0.0381368
chr16	67033472	67035999	7.02016	0.548325	0.180756	3.0335	0.0954864
chr16	67425108	67427108	6.61359	0.693613	0.206964	3.35138	0.0640413
chr16	69132836	69134836	7.16272	0.834685	0.171525	4.86627	0.0110508
chr16	69134836	69136836	6.75243	0.973334	0.198045	4.91471	0.010514
chr16	69757768	69759768	6.43374	0.945661	0.218453	4.3289	0.0196543
chr16	69759768	69761768	7.81082	0.664631	0.130156	5.10643	0.00831483
chr16	70221184	70222368	4.95493	1.41035	0.314279	4.48757	0.0166414
chr16	74324310	74326395	5.19883	0.903646	0.297051	3.04205	0.0947052
chr16	83836673	83838673	6.69778	0.605166	0.20156	3.00241	0.0997774
chr16	87905842	87907842	6.58611	0.676381	0.208724	3.24056	0.0748643
chr16	89266170	89269027	6.60889	1.1526	0.207264	5.56099	0.00496194
chr16	89288798	89291151	5.37724	0.871337	0.28541	3.05293	0.0938424
chr16	89357701	89359701	6.40157	1.33247	0.220501	6.04291	0.00323226
chr16	89359701	89361701	6.01391	0.761627	0.245028	3.10832	0.0860447
chr17	203027	205709	7.02459	0.811139	0.180469	4.4946	0.0164639
chr17	628959	630788	6.11962	0.854664	0.238362	3.58558	0.0488018
chr17	2862893	2864893	6.75794	0.767801	0.197691	3.88385	0.0337894
chr17	4927550	4930391	6.467	0.695888	0.216334	3.21673	0.0768432
chr17	6756503	6758483	6.04956	1.4285	0.242781	5.88388	0.00357314
chr17	7935742	7937587	5.24166	0.894818	0.294233	3.04119	0.0947052
chr17	7941507	7943507	6.48663	0.729439	0.215082	3.39145	0.0611115
chr17	15694770	15695531	3.00731	1.79613	0.573953	3.1294	0.0842601
chr17	16735319	16736136	3.47113	2.35371	0.487801	4.82514	0.0114441
chr17	16737346	16740118	5.29626	1.03044	0.290663	3.54514	0.0510222
chr17	19654463	19656463	6.49271	0.669789	0.214694	3.11974	0.0849264
chr17	26852851	26854851	6.90735	0.564926	0.188053	3.00408	0.0995134
chr17	34120221	34122221	6.58575	0.879436	0.208747	4.21293	0.0227374
chr17	36099591	36101591	6.0751	0.744744	0.241171	3.08804	0.0887835
chr17	36101591	36103591	8.20615	0.80244	0.106718	7.51923	0.0007708
chr17	36103591	36105591	8.23261	0.722967	0.105228	6.87045	0.00142911
chr17	37782443	37784443	7.00512	0.840345	0.18173	4.62414	0.0143573
chr17	37784443	37786443	7.03798	0.731577	0.179603	4.0733	0.027054
chr17	37786443	37788443	7.2399	0.697247	0.166528	4.18696	0.0235831
chr17	37788443	37790443	6.91216	0.746047	0.187742	3.97379	0.0309602
chr17	39679252	39681252	6.85298	0.581954	0.191564	3.03791	0.0951042
chr17	40947501	40949501	6.34065	0.765759	0.224373	3.41288	0.0591236
chr17	43544358	43548095	6.05742	0.765333	0.242285	3.15881	0.0811745
chr17	46618945	46620945	7.88562	0.58423	0.12557	4.65264	0.0139158
chr17	46658945	46660945	7.48961	0.488362	0.15042	3.24665	0.0743272
chr17	46678945	46680945	6.09728	1.04855	0.239771	4.37312	0.0189461
chr17	46680945	46682945	6.48064	1.23771	0.215464	5.74438	0.00407139
chr17	46686828	46688828	7.43622	0.630102	0.153851	4.09554	0.026387
chr17	46688828	46690828	6.56106	0.892777	0.210327	4.24472	0.0218296
chr17	46804803	46807759	5.94293	0.798586	0.2495	3.20075	0.0781471
chr17	50234675	50236699	5.63845	0.859192	0.268717	3.19738	0.0783815
chr17	55056890	55058890	5.88441	0.837937	0.253187	3.30956	0.0680693
chr17	55122250	55125393	6.6473	0.734005	0.204801	3.58398	0.0488655
chr17	55604405	55606405	6.129	0.749354	0.237769	3.1516	0.0818941
chr17	55687889	55690795	5.99358	1.065	0.246309	4.32383	0.0198033
chr17	56407802	56409802	7.03423	0.548139	0.179845	3.04784	0.0942411
chr17	56411802	56413802	7.89919	0.378921	0.124744	3.03758	0.0951042
chr17	62078038	62080530	7.10308	0.721639	0.175387	4.11455	0.0258666
chr17	62774163	62776163	7.41592	0.485833	0.155158	3.13122	0.0841545
chr17	66595112	66597112	8.26487	0.642201	0.103426	6.20925	0.00283534
chr17	70118516	70120516	5.88477	0.814388	0.253164	3.21684	0.0768432
chr17	70337934	70339934	6.33282	0.827705	0.22487	3.68082	0.0428628
chr17	72263641	72265641	6.48412	0.95577	0.215242	4.44045	0.0177759
chr17	72424721	72426721	7.69957	0.448921	0.137082	3.27484	0.0716527
chr17	72426721	72428721	8.66881	0.328722	0.0823465	3.99193	0.030274
chr17	72428721	72430721	7.18966	0.709437	0.169781	4.17855	0.0238884
chr17	72430721	72432721	6.44145	0.76262	0.217962	3.49886	0.0539243
chr17	73634989	73636989	7.19546	0.556606	0.169405	3.28565	0.070418
chr17	73640989	73642989	8.12496	0.436712	0.111358	3.92169	0.0323125
chr17	73904345	73906345	7.05528	0.570852	0.178483	3.19836	0.0782692
chr17	74048463	74050463	7.25783	0.508228	0.165368	3.07332	0.0911934
chr17	74132935	74134935	7.22597	0.531066	0.16743	3.17188	0.0799678
chr17	74134935	74136935	7.60017	0.595091	0.14336	4.15102	0.0246023
chr17	74638371	74640371	7.85039	0.500288	0.127722	3.91701	0.0325742
chr17	75282099	75284099	8.55048	0.304481	0.0882253	3.45117	0.056531
chr17	75284099	75286629	7.52223	0.485819	0.14833	3.27526	0.0716511
chr17	76273284	76275284	6.70516	0.82996	0.201086	4.1274	0.0254138
chr17	79004549	79006549	7.45987	0.595317	0.15233	3.90807	0.0329577
chr17	79104348	79106348	6.417	1.34138	0.219519	6.11054	0.00307181
chr17	79352102	79354309	6.92409	0.58034	0.186971	3.10391	0.0865457
chr17	79626032	79628883	6.86012	0.579001	0.191103	3.02978	0.0958104
chr17	80794989	80796989	7.46543	0.65324	0.151973	4.2984	0.0204227
chr17	80796989	80799078	6.9979	0.853161	0.182197	4.68263	0.0134759
chr17	80967028	80969422	6.54511	0.715143	0.211347	3.38374	0.0615844
chr17	81005386	81007017	6.88258	0.626842	0.189653	3.3052	0.0684224
chr18	3412967	3414023	4.69656	1.2599	0.335489	3.75542	0.0399668
chr18	11977650	11979650	5.3088	1.08739	0.289846	3.75159	0.0401199
chr18	19744703	19746703	6.80347	1.15167	0.194757	5.91336	0.00354997
chr18	21268299	21271080	6.91245	0.601366	0.187723	3.20347	0.0780154
chr18	24444491	24446491	6.50595	0.920216	0.213849	4.30311	0.0202818
chr18	43406992	43408992	6.3991	0.740406	0.220658	3.35544	0.0635638
chr18	71955812	71957812	7.11905	0.590284	0.174353	3.38557	0.0615214
chr19	566359	567343	3.06095	2.86598	0.563016	5.0904	0.0085167
chr19	860729	862036	4.88548	1.1701	0.31967	3.66035	0.0439359
chr19	1168575	1170575	7.66834	0.561304	0.139046	4.03682	0.0285233
chr19	1747384	1749384	5.75872	0.981126	0.261112	3.7575	0.0399117
chr19	1749384	1751384	5.15186	0.996255	0.300174	3.31892	0.0672091
chr19	2633629	2635629	6.9784	0.68225	0.183459	3.71882	0.0413806
chr19	3171913	3173913	6.11746	0.760515	0.238498	3.18877	0.0785658
chr19	3173913	3175913	5.73596	1.57272	0.262548	5.99021	0.0034096
chr19	3175913	3177913	8.05434	0.679316	0.115472	5.88296	0.00357314
chr19	7682666	7684666	7.81003	0.424772	0.130205	3.26235	0.0729618
chr19	10393831	10395831	6.65753	0.666186	0.204145	3.26329	0.0729618
chr19	13106591	13108591	7.53946	0.582485	0.147229	3.95633	0.0316278
chr19	13128591	13130591	7.10714	0.628404	0.175125	3.58833	0.0488018
chr19	13130591	13132591	6.95803	0.640266	0.184776	3.46509	0.055467
chr19	13134591	13136591	7.59261	0.689805	0.14384	4.79563	0.0117914
chr19	16044535	16046518	5.89271	0.883369	0.252664	3.49622	0.0541153
chr19	17514225	17517157	7.80962	0.408545	0.130229	3.13712	0.083644
chr19	18492467	18494467	6.74442	0.634464	0.198561	3.19531	0.0783954
chr19	20188079	20190079	6.4115	0.686644	0.219869	3.12296	0.084736
chr19	20190079	20192079	5.73821	0.850274	0.262406	3.2403	0.0748643
chr19	20192079	20195050	6.42688	0.948356	0.21889	4.33257	0.0195606
chr19	20277282	20279282	7.16233	0.56192	0.17155	3.27554	0.0716511
chr19	20279282	20281282	5.06401	1.45689	0.306255	4.75711	0.0123951
chr19	20605895	20608288	7.18468	0.693316	0.170103	4.07587	0.0270218
chr19	20847094	20849841	6.81456	0.817863	0.194042	4.21487	0.0227008
chr19	22610002	22611680	4.5716	1.04641	0.346927	3.01621	0.0980107
chr19	24098792	24100792	5.62332	1.06	0.269677	3.93064	0.0321781
chr19	29487709	29490202	5.4683	0.885091	0.279554	3.16608	0.0803228
chr19	33790610	33792610	7.01569	0.613417	0.181045	3.38819	0.0612195
chr19	33792610	33794610	7.39896	0.507077	0.156251	3.24527	0.0743442
chr19	35605972	35607972	7.74768	0.433966	0.134072	3.23681	0.0750635
chr19	36799684	36800558	6.10144	0.826735	0.239509	3.45179	0.056531
chr19	37996108	37999135	8.11429	0.337867	0.111975	3.01735	0.0978812
chr19	38794259	38796648	7.51912	0.530515	0.148529	3.57179	0.0496836
chr19	39327228	39329228	7.12566	0.563394	0.173925	3.23929	0.074971
chr19	41351146	41353146	4.91771	1.12754	0.31714	3.55533	0.0503618
chr19	41353146	41355146	5.38529	1.32522	0.284891	4.65169	0.0139158
chr19	41355146	41357179	5.59641	1.38872	0.271385	5.11715	0.00823245
chr19	41358987	41360838	5.15485	1.73273	0.299973	5.77627	0.00394233
chr19	41360838	41362838	5.65221	1.74216	0.267846	6.50435	0.00210136
chr19	41427633	41429633	6.76623	0.681645	0.197157	3.45737	0.0561839
chr19	41429633	41431633	7.18122	0.8031	0.170327	4.71505	0.0129467
chr19	41431633	41433633	5.9993	0.967283	0.245949	3.93286	0.0321781
chr19	41929665	41931665	6.65853	0.637142	0.204081	3.122	0.0848208
chr19	42211823	42213823	6.73939	0.864849	0.198885	4.3485	0.019388
chr19	42213823	42215823	6.56142	1.17484	0.210304	5.58638	0.00484143
chr19	42253721	42255721	7.53355	0.450841	0.147606	3.05436	0.0936745
chr19	42255721	42257721	7.64955	0.6112	0.140231	4.35851	0.0191565
chr19	42257721	42259721	7.62101	0.4315	0.142038	3.03793	0.0951042
chr19	42259721	42261721	7.91035	0.797855	0.124067	6.43082	0.00225966
chr19	42261721	42263721	7.6134	0.691766	0.14252	4.8538	0.0111856
chr19	42263721	42265721	6.68292	0.650704	0.202515	3.21312	0.0770521
chr19	42945824	42947824	7.82285	0.454467	0.129414	3.51174	0.0529605
chr19	44281909	44283909	7.21808	0.617055	0.167941	3.67425	0.0431855
chr19	44283909	44285909	7.15982	0.587481	0.171712	3.42131	0.0584452
chr19	45280241	45281768	5.88952	0.770519	0.252865	3.04716	0.0942411
chr19	46802842	46804842	7.03397	0.575336	0.179863	3.19875	0.0782692
chr19	49197350	49198363	4.62431	1.21504	0.342005	3.5527	0.0505291
chr19	49198363	49200363	7.53681	0.578824	0.147398	3.92696	0.0321781
chr19	50865140	50867140	7.25422	0.733432	0.165602	4.42889	0.0179301
chr19	50867140	50869140	7.36165	0.842069	0.158658	5.30745	0.00676083
chr19	50869140	50871140	6.67242	0.633793	0.203189	3.11923	0.0849264
chr19	50875140	50877140	6.3836	0.789701	0.221644	3.56292	0.0498983
chr19	51471199	51473540	5.41175	0.860267	0.283185	3.03782	0.0951042
chr19	51521539	51523539	5.94201	0.988188	0.249558	3.95975	0.0314613
chr19	51528634	51530634	6.15363	0.81308	0.236214	3.44213	0.0573708
chr19	52147420	52149090	2.43798	4.8983	0.736576	6.65009	0.0018267
chr19	53448625	53450911	6.52451	0.743671	0.212663	3.49694	0.0540925
chr19	55720065	55722711	6.91029	0.633576	0.187863	3.37255	0.0622433
chr19	56646820	56648820	6.87847	0.588911	0.189918	3.10087	0.0869729
chr19	58915915	58917060	4.26105	1.34536	0.378978	3.54997	0.0507724
chr20	1568312	1569867	1.88542	7.20364	1.0106	7.1281	0.00112337
chr20	3055720	3057720	5.9456	0.772698	0.249332	3.09907	0.0871444
chr20	6031777	6033777	7.05607	0.646669	0.178431	3.62419	0.0463136
chr20	6033777	6035777	6.21113	0.700826	0.23258	3.01327	0.0982818
chr20	6035777	6037777	6.28751	0.736287	0.227744	3.23296	0.0753961
chr20	6037777	6039777	6.86258	0.706249	0.190945	3.69871	0.0421184
chr20	16548821	16550821	6.5871	0.663754	0.20866	3.18103	0.0791827
chr20	22554857	22556857	6.26753	0.690481	0.22901	3.01507	0.0980734
chr20	22556857	22558857	7.7494	1.18681	0.133965	8.85916	0.000231137
chr20	22558857	22560857	7.86314	0.872435	0.126941	6.87276	0.00142911
chr20	22560857	22562857	7.36593	0.835069	0.158382	5.2725	0.00696514
chr20	22562857	22564857	8.13349	0.68271	0.110866	6.15799	0.00295696
chr20	23735127	23737127	6.45657	0.664289	0.216999	3.06126	0.0928118
chr20	23961676	23963676	7.24599	1.43874	0.166134	8.6601	0.000284621
chr20	23963676	23965676	6.24169	1.26105	0.230647	5.46745	0.0055467
chr20	23965676	23967676	6.78862	1.30413	0.195715	6.6634	0.0018267
chr20	23967676	23969676	5.94224	1.06456	0.249544	4.26604	0.0212076
chr20	30192288	30194288	8.00735	0.380064	0.118247	3.21415	0.0770521
chr20	31819987	31821987	6.77065	0.796731	0.196872	4.04694	0.0281106
chr20	31864786	31866786	5.777	1.13523	0.259958	4.36698	0.018986
chr20	32310861	32312861	6.53545	0.926969	0.211964	4.37323	0.0189461
chr20	32312861	32314861	6.6974	0.765389	0.201585	3.79686	0.0376887
chr20	37229563	37231563	6.54987	0.672879	0.211043	3.18836	0.0785658
chr20	42185684	42188195	6.64322	0.7055	0.205063	3.4404	0.0574287
chr20	43756062	43757831	5.56839	1.04748	0.273166	3.83458	0.035763
chr20	43757831	43759550	5.17024	0.981171	0.298944	3.28213	0.0709256
chr20	43881975	43883975	7.30438	0.507576	0.162358	3.12628	0.0844041
chr20	45522764	45524764	6.33641	1.09714	0.224642	4.88394	0.0108697
chr20	45524764	45526764	5.77586	1.31936	0.26003	5.07387	0.00873197
chr20	45526764	45528764	5.9526	1.15732	0.248891	4.64989	0.0139175
chr20	49343127	49345127	7.10552	0.63012	0.175229	3.59597	0.0482804
chr20	49345127	49347127	7.60026	0.615463	0.143354	4.2933	0.0205811
chr20	52683558	52685558	6.83466	0.610898	0.192746	3.16944	0.0800868
chr20	52685558	52687558	6.77104	0.758171	0.196847	3.85158	0.0352036
chr20	52790299	52792299	5.94584	0.771197	0.249317	3.09324	0.0880916
chr20	55203663	55205663	7.47683	0.460511	0.151241	3.04489	0.0944829
chr20	56270341	56272341	7.14106	0.554233	0.172928	3.205	0.0779585
chr20	57622598	57624598	6.44387	0.710735	0.217808	3.26312	0.0729618
chr20	58532152	58534633	5.83378	0.911841	0.256377	3.55664	0.0502788
chr20	58567892	58570392	6.72859	0.784715	0.199579	3.93184	0.0321781
chr20	58632564	58634564	7.22366	0.823771	0.167579	4.91571	0.010514
chr20	58634564	58636564	6.09181	0.775007	0.240117	3.22762	0.0760756
chr20	58706883	58709763	6.34923	0.714892	0.223828	3.19394	0.0784728
chr20	60924068	60926135	6.48094	0.85744	0.215445	3.97986	0.0306885
chr20	60936135	60938135	7.08853	0.625776	0.17633	3.5489	0.0508302
chr20	60942135	60944135	7.0682	0.557247	0.177646	3.13683	0.083644
chr20	62171927	62173927	6.51089	0.752842	0.213534	3.52564	0.0522807
chr20	62520772	62522772	6.22853	0.752254	0.231479	3.24977	0.0740467
chr21	17565420	17568219	7.32756	0.545505	0.16086	3.39119	0.0611115
chr21	17568219	17570206	6.60943	0.68319	0.20723	3.29678	0.0692936
chr21	17790174	17793029	7.19807	0.551946	0.169236	3.2614	0.0729618
chr21	17793029	17795029	5.70221	1.11362	0.264681	4.2074	0.0228359
chr21	36041671	36043671	7.89308	0.434889	0.125115	3.4759	0.0549678
chr21	36105598	36107598	6.03064	0.745729	0.243974	3.05659	0.0934509
chr21	37377251	37378723	6.17719	0.944119	0.234726	4.02222	0.0288777
chr21	38069782	38072015	5.88169	0.879284	0.253358	3.47052	0.0553581
chr21	38072015	38074015	5.43735	1.12702	0.281539	4.00306	0.0297645
chr21	39627728	39629728	7.1468	1.18184	0.172556	6.84904	0.00145495
chr21	39629728	39631728	7.37358	0.944332	0.157888	5.98102	0.00341798
chr21	39631728	39633728	6.81033	0.684826	0.194315	3.5243	0.0523133
chr21	39712228	39714228	6.68331	0.646152	0.20249	3.19103	0.0785364
chr21	39716228	39718228	7.23757	0.782141	0.166679	4.69251	0.0133275
chr21	39718228	39720228	6.72674	0.707275	0.199698	3.54172	0.0512625
chr21	39720228	39722228	7.56839	0.551859	0.145382	3.79592	0.0376887
chr21	39722228	39724228	8.03459	0.434715	0.116635	3.72715	0.0410226
chr21	42542666	42544666	6.37944	0.706474	0.221909	3.18362	0.0789673
chr21	42876544	42878544	6.96553	0.602532	0.184291	3.26945	0.0722879
chr21	42878544	42880544	8.15637	0.339711	0.109552	3.10092	0.0869729
chr21	43131015	43133015	5.74925	0.834319	0.261709	3.18796	0.0785658
chr21	43808095	43810095	6.47868	0.684589	0.215589	3.17543	0.0798842
chr21	44841047	44843047	5.46519	0.957139	0.279754	3.42136	0.0584452
chr21	44843047	44845047	6.03314	0.750526	0.243816	3.07824	0.090306
chr21	44865047	44867047	7.68673	0.461194	0.137889	3.34469	0.0646233
chr21	44867047	44869047	7.19849	0.539561	0.169209	3.18873	0.0785658
chr22	18920987	18922987	6.63642	0.723848	0.2055	3.52238	0.0524098
chr22	18922987	18924987	6.32412	0.776496	0.225422	3.44463	0.0571754
chr22	18924987	18926543	6.16252	0.860669	0.235652	3.65228	0.0444359
chr22	19924679	19926679	6.7146	0.700361	0.200479	3.49343	0.0542415
chr22	22008545	22010545	5.46825	0.965443	0.279558	3.45347	0.0564889
chr22	24367243	24369392	2.81926	7.90008	0.616563	12.8131	1.05047e-05
chr22	24369715	24372202	2.89087	8.25395	0.599189	13.7752	5.79795e-06
chr22	24372202	24374264	3.83778	13.7196	0.431951	31.7619	5.24544e-09
chr22	24381699	24383035	2.74862	7.63973	0.635214	12.027	1.85067e-05
chr22	24383035	24385513	3.7699	12.8155	0.441549	29.024	7.56807e-09
chr22	24645662	24647073	4.96694	1.01433	0.313369	3.23686	0.0750635
chr22	25026760	25028760	6.96207	0.582757	0.184515	3.15832	0.0811852
chr22	30643301	30645301	6.70448	0.799995	0.20113	3.97751	0.0307798
chr22	30645301	30647301	6.37882	0.668025	0.221948	3.00983	0.0987414
chr22	30647301	30649301	6.88944	0.787095	0.18921	4.1599	0.0244553
chr22	38506004	38508004	5.92213	0.781504	0.250811	3.11591	0.0851283
chr22	39376368	39378806	6.01268	2.50096	0.245106	10.2036	6.94708e-05
chr22	39378806	39380806	5.1519	1.98918	0.300171	6.62684	0.00184538
chr22	39380806	39382806	5.19913	2.04296	0.297032	6.87793	0.00142911
chr22	39382806	39384471	4.47308	1.45381	0.356519	4.07779	0.0270208
chr22	45553640	45556449	6.46478	0.935653	0.216475	4.32221	0.0198175
chr22	46371410	46373410	6.41618	0.724426	0.219572	3.29927	0.0690964
chr22	46475271	46477271	8.03168	0.354091	0.116807	3.03143	0.095704
chr22	50348672	50350672	7.24836	0.664337	0.165981	4.00249	0.0297645

## Sheet: Table S6B
Table S6B. Significant proximal LVRs of the LUAD H3K27ac ChIP-seq data set.
chrom	start	end	observed.mean	observed.var	prior.var	scaled.var	adjusted.pval
chr1	17378700	17381316	7.07252	0.0460124	0.177366	0.25942	0.0687381
chr1	23344685	23347597	7.74755	0.0381075	0.13408	0.284214	0.0941703
chr1	28155870	28158473	7.49941	0.0277623	0.149791	0.185339	0.037059
chr1	35495403	35498267	7.77881	0.0252915	0.132136	0.191405	0.0402022
chr1	51768183	51769761	5.79853	0.0679063	0.2586	0.262593	0.0711034
chr1	59164305	59166452	7.40159	0.0399419	0.156081	0.255905	0.0669317
chr1	154528495	154530593	6.81646	0.0497244	0.19392	0.256417	0.0672265
chr1	155211324	155213324	6.16238	0.0660376	0.235661	0.280222	0.0903453
chr1	161276759	161278306	5.5717	0.0632035	0.272955	0.231553	0.0540043
chr1	165737015	165739541	7.81923	0.0330749	0.129637	0.255134	0.0669317
chr1	179197396	179199956	7.55658	0.0400807	0.146135	0.274271	0.0842033
chr1	179920872	179923027	6.20686	0.0582459	0.23285	0.250143	0.065029
chr1	179923027	179925727	8.4522	0.02539	0.0932986	0.272137	0.0842033
chr1	180990778	180992778	7.95394	0.027768	0.121437	0.228662	0.0540043
chr1	193072516	193075464	7.87805	0.0332707	0.126031	0.263989	0.0724102
chr1	200634912	200636055	5.20929	0.0655539	0.296362	0.221196	0.0540043
chr1	202111063	202112189	5.20056	0.0817278	0.296937	0.275236	0.0842033
chr1	249118373	249119629	5.89831	0.0561907	0.252311	0.222704	0.0540043
chr2	3604461	3606989	7.73231	0.0342573	0.135031	0.253699	0.0669317
chr2	21021411	21023651	7.79711	0.0353223	0.131003	0.26963	0.082889
chr2	25479595	25480606	5.01116	0.0696327	0.310076	0.224567	0.0540043
chr2	27272103	27275717	7.97459	0.0341487	0.1202	0.2841	0.0941703
chr2	27355696	27358399	7.32213	0.0452044	0.16121	0.280406	0.0903453
chr2	27630572	27633569	7.66385	0.0334119	0.139329	0.239806	0.058174
chr2	33822978	33825369	7.3934	0.0372534	0.15661	0.237874	0.0567775
chr2	37310190	37312630	7.25368	0.0449408	0.165637	0.271322	0.0842033
chr2	40004680	40007261	7.91153	0.0291777	0.123996	0.235311	0.0561761
chr2	53993939	53995947	6.78402	0.0463649	0.196011	0.236542	0.0561761
chr2	55919638	55922244	6.55457	0.0468775	0.210742	0.222441	0.0540043
chr2	62114033	62117067	8.05657	0.0205965	0.115341	0.178571	0.037059
chr2	63814466	63817075	7.57447	0.0354661	0.144995	0.244603	0.0616506
chr2	65282125	65284872	7.22096	0.0459723	0.167754	0.274046	0.0842033
chr2	65356000	65358643	8.22781	0.026185	0.105498	0.248204	0.0637067
chr2	70416663	70418972	7.9023	0.0342288	0.124556	0.274807	0.0842033
chr2	73460529	73462975	8.15206	0.0281124	0.109799	0.256037	0.0669317
chr2	73611858	73614283	7.49957	0.0232701	0.149782	0.15536	0.0110042
chr2	74054967	74057181	7.49252	0.0425087	0.150233	0.282951	0.0927494
chr2	75184737	75186953	7.48026	0.0411831	0.15102	0.2727	0.0842033
chr2	75872772	75875078	7.62231	0.0356822	0.141955	0.251362	0.0660698
chr2	75936823	75939267	7.66831	0.0370391	0.139048	0.266377	0.0759445
chr2	86425434	86427446	6.74903	0.050299	0.198264	0.253697	0.0669317
chr2	86669029	86671037	7.07669	0.0488308	0.177097	0.27573	0.0842033
chr2	96066962	96069808	7.62533	0.0297494	0.141764	0.209852	0.0432795
chr2	97301623	97304606	8.02008	0.0267494	0.117493	0.227669	0.0540043
chr2	113011418	113013415	7.11995	0.0368671	0.174295	0.211521	0.0432795
chr2	113298425	113301288	7.80901	0.0358676	0.130267	0.27534	0.0842033
chr2	118769933	118772825	7.80606	0.0332796	0.130449	0.255116	0.0669317
chr2	122289289	122290981	5.70302	0.0483847	0.26463	0.182839	0.037059
chr2	135808984	135810984	7.74244	0.0201093	0.134399	0.149624	0.0110042
chr2	152683720	152685863	7.66549	0.0354712	0.139226	0.254775	0.0669317
chr2	166808967	166811357	6.92856	0.047682	0.186682	0.255419	0.0669317
chr2	170429090	170430770	6.50802	0.0443325	0.213717	0.207436	0.0432795
chr2	170654417	170657012	7.08297	0.0464896	0.17669	0.263115	0.0712304
chr2	175259070	175261760	7.73097	0.0387132	0.135115	0.286521	0.098506
chr2	197663369	197665240	6.75484	0.0488158	0.19789	0.246681	0.0624048
chr2	202315620	202317890	7.84927	0.0340057	0.127791	0.266105	0.0757996
chr2	204102385	204105168	7.9716	0.0238767	0.120378	0.198347	0.0423665
chr2	207629156	207631226	7.35536	0.0444072	0.159064	0.279178	0.0889214
chr2	233560774	233563661	7.9068	0.0354237	0.124282	0.285026	0.0962421
chr3	9884287	9886577	7.1092	0.0474645	0.174991	0.27124	0.0842033
chr3	32725536	32727805	7.0276	0.0464926	0.180275	0.257899	0.0679332
chr3	44902370	44904693	7.50253	0.0397178	0.149592	0.265508	0.0757996
chr3	48883652	48886593	7.81128	0.0363054	0.130127	0.278999	0.0889214
chr3	112279987	112282557	8.21239	0.0253918	0.106366	0.238721	0.0575258
chr3	112708835	112711490	7.96248	0.0291578	0.120925	0.241123	0.0586483
chr3	128996894	128999256	7.70487	0.0336467	0.136749	0.246047	0.0620369
chr3	129146352	129149009	6.40551	0.0629591	0.22025	0.285852	0.0971857
chr3	142296162	142298971	7.78293	0.0300388	0.131881	0.227773	0.0540043
chr3	183902643	183905323	7.51719	0.0391442	0.148653	0.263326	0.0712304
chr4	17614830	17617356	7.41547	0.0399808	0.155187	0.257629	0.0679332
chr4	53523294	53526824	7.69454	0.0360311	0.137397	0.26224	0.0707792
chr4	57300373	57303005	7.47477	0.0301431	0.151373	0.199132	0.0423665
chr4	57841884	57844187	7.57994	0.0334105	0.144647	0.23098	0.0540043
chr4	77068269	77070612	7.71253	0.038707	0.136269	0.284049	0.0941703
chr4	83820964	83823418	8.38935	0.0246255	0.096631	0.254841	0.0669317
chr4	84204630	84207374	7.3861	0.0321514	0.15708	0.204682	0.0432795
chr4	88139913	88142588	7.61353	0.0348617	0.142512	0.244623	0.0616506
chr4	100867043	100869043	7.98324	0.0282127	0.119683	0.23573	0.0561761
chr4	100869043	100871043	6.79352	0.0547921	0.195399	0.280411	0.0903453
chr4	144105361	144107361	8.2811	0.0248848	0.102526	0.242717	0.0607092
chr6	691856	693894	7.38486	0.0320396	0.15716	0.203866	0.0432795
chr6	2998432	3001064	7.08839	0.0342767	0.176338	0.19438	0.0402022
chr6	3063292	3065542	7.59962	0.0389596	0.143395	0.271694	0.0842033
chr6	3258343	3260439	7.18565	0.0474548	0.17004	0.27908	0.0889214
chr6	15661646	15664188	7.59841	0.032229	0.143472	0.224637	0.0540043
chr6	18154807	18157121	7.40852	0.0438513	0.155635	0.281758	0.0916266
chr6	30521534	30523134	5.81437	0.0723023	0.257601	0.280676	0.0903453
chr6	30639490	30642086	6.94791	0.0513697	0.185431	0.277029	0.0861727
chr6	31627267	31629267	7.68457	0.0356821	0.138024	0.25852	0.0679755
chr6	31925616	31928291	7.508	0.0374083	0.149241	0.250657	0.065029
chr6	32161215	32163215	6.87106	0.0466408	0.190397	0.244966	0.0616506
chr6	36165011	36166323	5.75642	0.0681412	0.261256	0.260821	0.0687381
chr6	90347029	90349563	7.6322	0.0341734	0.141329	0.241801	0.0593617
chr6	108394761	108397145	7.61058	0.0361099	0.142699	0.25305	0.0669317
chr6	116891398	116894408	7.71921	0.038323	0.135851	0.282097	0.0916266
chr7	2881914	2885075	7.02737	0.0464683	0.180289	0.257743	0.0679332
chr7	6615831	6618131	7.27667	0.0316719	0.164149	0.192946	0.0402022
chr7	44786839	44789187	7.75096	0.030003	0.133867	0.224125	0.0540043
chr7	48017836	48020012	7.33405	0.0442767	0.16044	0.27597	0.0842033
chr7	72991478	72994106	7.39093	0.0448289	0.156769	0.285955	0.0971857
chr7	95848396	95849485	4.77104	0.0923254	0.329046	0.280585	0.0903453
chr9	86570305	86572832	8.04284	0.0239053	0.116148	0.205817	0.0432795
chr9	95524518	95526518	6.54505	0.0529478	0.21135	0.250521	0.065029
chr9	115140917	115142917	8.0379	0.0295885	0.116439	0.254112	0.0669317
chr9	116171458	116174525	7.87896	0.0353998	0.125975	0.281006	0.0908424
chr9	130952409	130955041	7.7868	0.0301171	0.131641	0.228782	0.0540043
chr9	131485161	131487771	6.98091	0.0492648	0.183297	0.268771	0.0816162
chr9	131532616	131535285	7.89875	0.0343895	0.124771	0.27562	0.0842033
chr9	131708329	131711165	7.70266	0.0345512	0.136888	0.252405	0.0669317
chr9	131797641	131800926	7.22267	0.0463758	0.167643	0.276634	0.0855299
chr10	4697227	4698019	4.4826	0.0990329	0.35557	0.278518	0.0889214
chr11	3828649	3831087	7.19883	0.0365859	0.169187	0.216245	0.0483133
chr11	34125660	34128251	7.80375	0.0336065	0.130592	0.257339	0.0679332
chr11	59576697	59579101	7.22656	0.0389488	0.167392	0.232681	0.0544182
chr11	60672160	60674946	7.43654	0.0417137	0.15383	0.271167	0.0842033
chr11	60680733	60682733	7.95032	0.0332336	0.121655	0.27318	0.0842033
chr11	62387387	62390848	7.61867	0.0303122	0.142186	0.213187	0.0432795
chr11	62444882	62447319	7.35424	0.0435852	0.159136	0.273886	0.0842033
chr11	62537906	62540118	7.52068	0.0350062	0.14843	0.235844	0.0561761
chr11	65100493	65103313	7.32023	0.0452098	0.161333	0.280227	0.0903453
chr11	65362261	65363867	5.65721	0.0733142	0.267529	0.274042	0.0842033
chr11	65818055	65821258	7.80395	0.0312129	0.13058	0.239033	0.0575258
chr11	67006891	67008891	7.7917	0.0304699	0.131337	0.231997	0.0540043
chr11	67031556	67033556	6.27157	0.0572497	0.228754	0.250267	0.065029
chr11	67249641	67251641	7.49989	0.0347039	0.149761	0.231728	0.0540043
chr11	67805139	67807139	8.14253	0.0301623	0.110346	0.273344	0.0842033
chr11	75109793	75111689	7.45746	0.0418508	0.152485	0.274458	0.0842033
chr11	85357859	85360108	7.27525	0.0373815	0.164241	0.227601	0.0540043
chr11	86012618	86014665	7.24229	0.03933	0.166373	0.236396	0.0561761
chr11	107435243	107437653	7.49022	0.0426458	0.150381	0.283585	0.0937154
chr11	111894409	111897113	8.11862	0.0304064	0.111725	0.272155	0.0842033
chr11	111943729	111946089	7.62092	0.0366808	0.142044	0.258236	0.0679332
chr11	118954767	118956638	7.24709	0.0455676	0.166063	0.2744	0.0842033
chr11	125438415	125441234	7.5183	0.0407946	0.148582	0.27456	0.0842033
chr12	53644136	53647961	8.07734	0.0282872	0.114124	0.247863	0.0637067
chr12	54730758	54732507	5.60636	0.0755355	0.270753	0.278983	0.0889214
chr12	109529943	109532054	6.47964	0.0593279	0.215528	0.275268	0.0842033
chr12	121162433	121164862	6.81848	0.0476578	0.19379	0.245925	0.0620369
chr12	122232471	122234471	6.56204	0.0550011	0.210264	0.261582	0.0696446
chr14	24656717	24659259	6.96602	0.0479537	0.18426	0.260251	0.0687381
chr14	93578942	93580994	6.44682	0.0612712	0.217621	0.281551	0.0916266
chr15	40860467	40862757	6.81073	0.0483365	0.194289	0.248786	0.0643598
chr15	41835499	41837517	6.76381	0.0514823	0.197312	0.260918	0.0687381
chr15	43621581	43623645	7.71473	0.0343354	0.136131	0.252223	0.0669317
chr15	64646677	64649774	7.19732	0.0444985	0.169284	0.262862	0.0712088
chr15	75197887	75200328	8.00882	0.0279738	0.11816	0.236746	0.0561761
chr15	75333315	75334863	5.49716	0.078403	0.277708	0.282322	0.0918126
chr15	90549524	90551214	5.8509	0.0666338	0.255298	0.261004	0.0687381
chr15	91444676	91446624	7.42618	0.0387207	0.154497	0.250624	0.065029
chr16	75601392	75603584	5.66233	0.0690057	0.267204	0.258251	0.0679332
chr17	42142580	42145576	7.81924	0.0349261	0.129636	0.269416	0.082889
chr17	42199664	42202339	7.79688	0.0341566	0.131017	0.260704	0.0687381
chr17	43136747	43139714	7.53931	0.0408492	0.147238	0.277436	0.0868562
chr17	43326894	43328757	5.72754	0.0558957	0.26308	0.212466	0.0432795
chr17	45916550	45919410	7.36823	0.0387028	0.158233	0.244594	0.0616506
chr17	46968479	46971385	7.08695	0.0418619	0.176432	0.237269	0.056366
chr17	47864392	47866852	7.84404	0.0361198	0.128111	0.28194	0.0916266
chr17	48558908	48561192	6.35679	0.0512637	0.223348	0.229524	0.0540043
chr17	48783779	48785779	8.02417	0.0247054	0.11725	0.210706	0.0432795
chr17	49230098	49232244	7.18635	0.0441801	0.169995	0.259891	0.0687381
chr17	49335939	49338561	7.95967	0.0274325	0.121093	0.226541	0.0540043
chr17	56769022	56771004	7.12269	0.0354368	0.174118	0.203522	0.0432795
chr17	57182842	57185832	7.45387	0.0378902	0.152716	0.248109	0.0637067
chr17	57286429	57288679	7.04841	0.0477979	0.178928	0.267135	0.0774769
chr17	58467136	58468996	7.25257	0.0432162	0.165708	0.260797	0.0687381
chr17	60003349	60006248	7.72954	0.0371157	0.135205	0.274515	0.0842033
chr17	73043812	73045192	5.90051	0.060596	0.252172	0.240296	0.058174
chr17	73109406	73111466	7.03396	0.0442804	0.179863	0.24619	0.0620369
chr18	19178557	19181379	8.53633	0.0227284	0.0889454	0.255533	0.0669317
chr18	19319483	19322470	7.79775	0.0284651	0.130963	0.217352	0.048867
chr19	1437474	1439529	7.16482	0.0491717	0.171389	0.286901	0.0990025
chr19	2050820	2052820	7.56499	0.0401646	0.145599	0.275858	0.0842033
chr19	2840096	2842881	7.32648	0.0454953	0.160929	0.282703	0.0924874
chr19	5679125	5681755	7.45721	0.0416551	0.152501	0.273146	0.0842033
chr19	9433497	9435981	7.06613	0.042762	0.17778	0.240533	0.058174
chr19	10442708	10445003	7.08032	0.050152	0.176861	0.283567	0.0937154
chr19	15541507	15544009	6.99241	0.0514752	0.182552	0.281975	0.0916266
chr19	16683925	16685177	5.58132	0.062877	0.272343	0.230874	0.0540043
chr19	36238487	36241572	6.86841	0.0520305	0.190568	0.273028	0.0842033
chr19	44099607	44102010	7.87684	0.0348056	0.126105	0.276006	0.0842033
chr19	44438120	44440133	7.05092	0.0456014	0.178765	0.255092	0.0669317
chr19	44616471	44618625	6.61691	0.0560372	0.20675	0.271038	0.0842033
chr19	44668146	44670328	7.06761	0.0419894	0.177684	0.236315	0.0561761
chr19	45003390	45005458	7.4568	0.0405696	0.152527	0.265983	0.0757996
chr19	49216068	49218955	7.13246	0.0452396	0.173485	0.26077	0.0687381
chr19	55986604	55988604	7.2066	0.0382858	0.168684	0.226968	0.0540043
chr19	56155755	56156930	5.07814	0.0811224	0.305254	0.265754	0.0757996
chr20	35493993	35495566	5.63874	0.065667	0.268699	0.244388	0.0616506
chr21	30363953	30366184	7.42916	0.0442836	0.154306	0.286987	0.0990025
chr21	33102520	33105162	7.99357	0.0340215	0.119067	0.285735	0.0971857
chr21	33650119	33652755	6.9605	0.0389993	0.184617	0.211245	0.0432795
chr21	40553869	40556759	7.71883	0.0387758	0.135874	0.28538	0.0968671
chr21	47647421	47650218	7.01349	0.0505679	0.181188	0.279091	0.0889214
chr22	24665164	24668832	7.97748	0.0330248	0.120027	0.275145	0.0842033

## Sheet: Table S6C
Table S6C. Significant distal HVRs of the LUAD H3K27ac ChIP-seq data set.
chrom	start	end	observed.mean	observed.var	prior.var	scaled.var	adjusted.pval
chr1	1992230	1994201	5.89937	0.859952	0.310884	2.76615	0.0603278
chr1	2058216	2060216	6.85226	1.35812	0.315787	4.30075	0.00327221
chr1	2060216	2062216	5.88859	1.12514	0.311069	3.61702	0.0117141
chr1	2068216	2070216	6.06371	0.944362	0.30878	3.05836	0.0339567
chr1	2991594	2993594	6.38416	1.02055	0.308314	3.31011	0.0201632
chr1	2993594	2995594	6.41575	1.0392	0.308518	3.36836	0.0184608
chr1	2995594	2997594	5.90177	0.880849	0.310844	2.83373	0.0518647
chr1	3049702	3051702	7.21856	0.860687	0.328168	2.6227	0.0804523
chr1	3104111	3106111	7.17106	0.840057	0.326285	2.57461	0.0881534
chr1	3504927	3506290	5.35151	0.885747	0.328149	2.69923	0.069148
chr1	3506290	3508290	6.33974	0.905764	0.308101	2.93983	0.0426521
chr1	7707747	7709747	6.60153	0.884902	0.310604	2.84897	0.0502017
chr1	8311854	8314327	6.53754	0.92988	0.309716	3.00237	0.0380005
chr1	8971055	8973055	6.29681	0.983296	0.307979	3.19274	0.025972
chr1	9024947	9026947	5.70845	0.857677	0.315025	2.72257	0.0659676
chr1	9961824	9963824	6.56186	0.897794	0.310032	2.89581	0.0461218
chr1	10783693	10785693	7.08929	0.830014	0.32318	2.56827	0.089347
chr1	10804585	10805586	4.74153	1.00877	0.371141	2.71802	0.0667139
chr1	10805586	10807586	6.27825	0.796433	0.307952	2.58622	0.0861717
chr1	12368534	12370534	5.81195	0.972656	0.312547	3.11203	0.030465
chr1	12511582	12513582	6.76319	0.788989	0.313636	2.51562	0.0998672
chr1	18962662	18964662	4.91588	1.03815	0.355518	2.9201	0.0440727
chr1	18968662	18970662	5.29938	0.955796	0.33071	2.89013	0.0468703
chr1	18970662	18972662	5.37181	1.00047	0.327198	3.05769	0.0339917
chr1	18972662	18974662	5.90897	0.790672	0.310725	2.5446	0.0938078
chr1	21844401	21846401	6.58226	0.831719	0.310318	2.68022	0.0719201
chr1	21850401	21852401	6.86919	0.92223	0.316234	2.91629	0.0443449
chr1	21852401	21855057	5.72337	0.891162	0.314633	2.83239	0.0519714
chr1	21869806	21871806	5.78846	0.874937	0.31306	2.79479	0.0563555
chr1	21954587	21956587	6.0497	0.842373	0.308909	2.72693	0.0653734
chr1	21958587	21960587	6.90202	0.913927	0.317137	2.8818	0.0474969
chr1	21962587	21964587	5.84687	0.899291	0.311837	2.88385	0.0474503
chr1	22281168	22282198	4.90977	1.37766	0.356014	3.86969	0.00695981
chr1	24032264	24033439	4.44276	1.2789	0.405897	3.15081	0.0283813
chr1	24052219	24053476	5.10592	1.04564	0.34182	3.05905	0.0339567
chr1	24055476	24056599	5.18666	0.910447	0.336866	2.7027	0.0686924
chr1	28268803	28270803	6.15338	0.981861	0.308176	3.18604	0.0262758
chr1	28867558	28869581	6.04503	0.833356	0.308954	2.69735	0.0694365
chr1	29174503	29176503	5.95203	0.806773	0.310067	2.60193	0.0837783
chr1	29876019	29878048	6.3344	1.07864	0.308081	3.50114	0.0145366
chr1	31855880	31857880	6.33787	0.988996	0.308094	3.21005	0.0251035
chr1	31941752	31943752	5.64341	1.10152	0.316874	3.47621	0.0153382
chr1	31949752	31951514	5.61997	0.799449	0.317597	2.51718	0.0994816
chr1	38000800	38002800	6.34114	0.783966	0.308106	2.54446	0.0938078
chr1	39699650	39700462	3.59541	1.77792	0.584444	3.04207	0.0350368
chr1	39999368	40002228	5.66938	0.922981	0.316108	2.91983	0.0440727
chr1	40002228	40004228	5.66168	0.922828	0.316331	2.91728	0.0442115
chr1	41180099	41182099	6.32305	0.961644	0.308044	3.12178	0.0301357
chr1	41182099	41184099	6.05866	0.892387	0.308826	2.88961	0.0468703
chr1	43585252	43587562	6.02982	0.89285	0.309108	2.88848	0.0469198
chr1	44902890	44904765	5.59898	0.906352	0.318271	2.84774	0.0502446
chr1	45644577	45646764	5.55634	1.24547	0.319715	3.89555	0.00665495
chr1	47231370	47234252	7.21328	0.880177	0.327957	2.68382	0.0715256
chr1	47272381	47273987	6.56798	0.805811	0.310116	2.59842	0.0841844
chr1	48023941	48025941	7.10303	0.881942	0.323683	2.72471	0.0656456
chr1	48675053	48677170	5.62133	0.929836	0.317555	2.92812	0.0436966
chr1	49471267	49472183	3.53865	1.59319	0.602462	2.64446	0.077264
chr1	51110947	51112947	5.45498	0.825777	0.323572	2.55206	0.0924531
chr1	51112947	51114947	5.27459	0.882532	0.331991	2.6583	0.0747432
chr1	51114947	51116947	5.09088	0.908043	0.342795	2.64894	0.0766025
chr1	51118947	51120947	5.1737	0.941899	0.33763	2.78974	0.0568908
chr1	51120947	51122947	5.07501	1.0827	0.343842	3.14883	0.0284028
chr1	51122947	51124947	5.81045	1.00764	0.312579	3.22364	0.0243786
chr1	51124947	51126947	5.67676	0.854378	0.315897	2.70461	0.0684332
chr1	51126947	51128947	5.39036	1.1732	0.326352	3.59489	0.0122507
chr1	51165097	51167097	5.6545	1.12208	0.316542	3.5448	0.0137026
chr1	51167097	51169097	6.07004	1.06109	0.308725	3.43699	0.0162559
chr1	52202626	52204626	6.25001	0.837402	0.307941	2.71936	0.0665893
chr1	52204626	52206626	5.55943	0.862887	0.319607	2.69983	0.0690576
chr1	56936347	56938347	6.11225	0.781055	0.308406	2.53255	0.0960469
chr1	57026397	57028397	5.40306	1.0507	0.325786	3.22511	0.0242984
chr1	57383293	57385293	5.76065	0.823387	0.313705	2.62472	0.0802186
chr1	60953917	60956845	6.1133	1.01892	0.3084	3.3039	0.0204984
chr1	61104750	61106456	4.11948	1.20275	0.457471	2.62914	0.0794717
chr1	65073927	65075136	4.61756	0.985801	0.384249	2.56553	0.089853
chr1	68771785	68774064	6.04661	0.828082	0.308939	2.68041	0.0719201
chr1	71130865	71133632	6.0127	0.843979	0.309294	2.72873	0.0650979
chr1	72027504	72029504	5.71329	0.93807	0.314897	2.97898	0.0396069
chr1	72374626	72376626	5.47522	0.882618	0.322754	2.73465	0.0643982
chr1	75840771	75842657	4.58152	1.34916	0.388397	3.47367	0.0154261
chr1	76053875	76055875	5.69485	0.909355	0.315393	2.88325	0.047488
chr1	77462368	77464368	5.73763	0.924583	0.314269	2.94201	0.0423884
chr1	83647187	83648798	4.46653	1.55948	0.40272	3.87236	0.0069259
chr1	84712370	84713883	4.08953	1.81218	0.463127	3.91292	0.00647554
chr1	86106862	86108685	5.47749	0.832875	0.322663	2.58125	0.0870303
chr1	86286854	86288854	5.55141	0.842602	0.319889	2.63404	0.0788133
chr1	86288854	86291295	6.09866	0.833163	0.3085	2.70069	0.0688985
chr1	88405624	88407624	5.55649	0.958161	0.31971	2.99697	0.0383025
chr1	90810336	90812336	5.64491	0.90033	0.316829	2.84169	0.0511332
chr1	91584874	91586660	5.47455	0.833302	0.32278	2.58164	0.0869713
chr1	93356576	93358324	4.82837	1.07879	0.362969	2.97213	0.0400351
chr1	93742827	93744101	4.66742	1.16934	0.378766	3.08723	0.0319349
chr1	93974380	93976277	5.20151	0.863405	0.336006	2.56962	0.0892352
chr1	95234220	95236220	6.64572	0.852823	0.311321	2.73937	0.0636359
chr1	97720445	97722986	5.35472	0.927374	0.327996	2.82739	0.0525841
chr1	97801957	97803957	6.27225	0.788687	0.307947	2.56111	0.0906607
chr1	104248846	104249975	3.89765	1.33513	0.503524	2.65157	0.0761211
chr1	108221513	108223706	5.17203	0.969055	0.337729	2.86933	0.0487
chr1	108223706	108225706	4.93203	1.55788	0.354227	4.39798	0.00282463
chr1	109604781	109606712	4.5007	1.08204	0.398285	2.71674	0.0669002
chr1	109716738	109718738	5.10308	0.876973	0.342003	2.56423	0.089984
chr1	109718738	109720738	5.89417	1.03063	0.310973	3.31423	0.020037
chr1	113733775	113735631	6.15673	0.804877	0.30816	2.61188	0.0823755
chr1	116938489	116940489	5.82459	0.852291	0.312283	2.72923	0.0650979
chr1	117166367	117168367	5.49872	1.10142	0.321834	3.42231	0.0165222
chr1	117170367	117172367	6.1051	0.864776	0.308455	2.80358	0.0553801
chr1	117810327	117812327	5.96499	0.846677	0.309887	2.73221	0.0647475
chr1	117814327	117815483	4.63512	1.00859	0.382285	2.63833	0.0781318
chr1	118661239	118663239	6.24458	0.797263	0.307942	2.589	0.0858544
chr1	120320278	120322206	5.71176	1.29581	0.314937	4.11451	0.00440622
chr1	146218447	146218853	3.34649	1.88453	0.671456	2.80663	0.0552002
chr1	146798380	146799718	4.38771	1.1608	0.413555	2.80688	0.0551824
chr1	146894487	146895784	4.81142	1.09529	0.364502	3.00489	0.0379094
chr1	149398641	149399531	3.22837	3.22274	0.720843	4.4708	0.00249478
chr1	149399703	149400688	4.49972	1.78625	0.39841	4.48345	0.00248099
chr1	150648139	150648697	3.53745	1.84052	0.602854	3.05302	0.0342701
chr1	150753137	150754648	4.36473	1.4606	0.416878	3.50368	0.0145366
chr1	152903638	152906262	5.92706	0.848712	0.310438	2.73392	0.0644868
chr1	153094672	153097358	5.9718	0.829462	0.309795	2.67745	0.0724851
chr1	155076911	155078911	6.50292	0.787057	0.309309	2.54456	0.0938078
chr1	155087610	155089610	6.9782	0.995433	0.319412	3.11645	0.0303142
chr1	155091610	155093610	6.29134	0.916971	0.30797	2.97747	0.0396386
chr1	156149355	156150974	5.87689	1.30407	0.311275	4.18945	0.00384871
chr1	156150974	156152974	6.1044	0.884489	0.308459	2.86744	0.0487618
chr1	156662082	156664082	7.44413	0.881243	0.33783	2.60854	0.0826962
chr1	156666082	156668082	6.0541	0.826001	0.308868	2.67429	0.0727341
chr1	157169344	157171344	6.1444	0.808775	0.308219	2.62402	0.0802581
chr1	157195335	157197335	5.87274	0.860435	0.31135	2.76356	0.0605838
chr1	157208132	157210132	6.69234	0.847566	0.312168	2.71509	0.067148
chr1	161481379	161483379	6.85477	0.969279	0.315852	3.06877	0.0331249
chr1	161485379	161486509	4.47912	1.44902	0.401068	3.61289	0.0117822
chr1	161564071	161566071	6.71982	1.07819	0.312712	3.44787	0.0159664
chr1	161566071	161568173	4.72231	0.985198	0.373059	2.64086	0.0777274
chr1	161568470	161569267	3.78948	1.42239	0.529814	2.6847	0.0714375
chr1	165494946	165496946	6.53205	1.05325	0.309648	3.40144	0.0171262
chr1	165499063	165500451	5.27592	0.924002	0.331921	2.7838	0.0578261
chr1	168805627	168807627	6.8979	0.930975	0.317021	2.93663	0.0429847
chr1	168809627	168811627	5.82951	0.822728	0.312182	2.63541	0.0787029
chr1	168832142	168834142	6.50899	0.812133	0.309377	2.62506	0.0802186
chr1	168834142	168836142	6.69414	0.789506	0.312203	2.52882	0.0967402
chr1	171341907	171343434	5.3343	1.16288	0.328975	3.53485	0.0138744
chr1	172024434	172025764	5.03536	1.1982	0.346542	3.4576	0.0157804
chr1	172213629	172215564	6.80847	0.808978	0.314687	2.57074	0.0890095
chr1	172282682	172284640	5.34527	1.07454	0.328446	3.27158	0.0218458
chr1	172955625	172956762	4.15625	1.70748	0.450747	3.78811	0.00824546
chr1	173097527	173099121	5.99209	0.905202	0.309536	2.92438	0.0439558
chr1	174165628	174167572	5.2095	1.01535	0.335549	3.02592	0.0363974
chr1	174207500	174209873	6.09774	1.03775	0.308507	3.3638	0.0184872
chr1	174797071	174797992	3.01743	2.58058	0.825033	3.12785	0.0299462
chr1	174817711	174819433	4.97049	1.05352	0.35125	2.99935	0.0382219
chr1	178289049	178290458	5.11165	1.01558	0.341453	2.9743	0.0399444
chr1	180096477	180098477	6.81117	1.06242	0.314752	3.37541	0.0181953
chr1	186810685	186812685	5.75883	1.05853	0.313749	3.37383	0.0182665
chr1	186816181	186817677	5.42963	1.14336	0.324632	3.52202	0.0142849
chr1	186817677	186819677	6.27868	0.966267	0.307952	3.13771	0.0292286
chr1	192469263	192470533	4.17263	1.16404	0.447829	2.5993	0.0841443
chr1	192755234	192757234	6.19312	0.809358	0.308027	2.62755	0.0797369
chr1	196754874	196756508	4.34141	1.15835	0.42033	2.75581	0.0614952
chr1	199634171	199637147	6.52157	0.803653	0.309522	2.59643	0.084569
chr1	199674730	199676730	5.25337	0.913846	0.333119	2.7433	0.0632183
chr1	200391614	200393614	5.96553	0.817907	0.30988	2.63944	0.0779028
chr1	203285867	203287867	6.50379	0.816574	0.309319	2.63991	0.0779028
chr1	203503746	203505746	6.3818	1.06966	0.3083	3.46955	0.0154952
chr1	203505746	203507746	6.85865	1.04243	0.315954	3.2993	0.0205988
chr1	205374751	205376498	5.37128	0.839498	0.327222	2.56553	0.089853
chr1	205547924	205549924	7.70628	0.91277	0.350912	2.60114	0.0838163
chr1	206120115	206121097	4.31594	1.08654	0.424193	2.56143	0.0906213
chr1	206491586	206492451	3.6261	2.01655	0.575106	3.5064	0.0145366
chr1	207169865	207171865	5.4984	0.836859	0.321846	2.60018	0.0840609
chr1	207181865	207183865	7.05762	1.00614	0.322051	3.12416	0.0300804
chr1	207183865	207185865	6.3769	0.814419	0.308273	2.64188	0.0776701
chr1	207236798	207238798	5.83075	0.902733	0.312157	2.89192	0.0466726
chr1	207379801	207381371	5.29871	1.00742	0.330744	3.04592	0.0348007
chr1	207391368	207393368	6.6097	0.879937	0.31073	2.83184	0.0520013
chr1	207393368	207395368	6.33561	0.999984	0.308086	3.2458	0.0231113
chr1	207411368	207413368	6.4208	0.796691	0.308555	2.58201	0.0869235
chr1	209535671	209537671	5.68848	0.939862	0.315568	2.97831	0.0396069
chr1	210151417	210153213	5.4377	0.896896	0.324291	2.76572	0.0603399
chr1	211580233	211582073	5.53313	0.935341	0.320545	2.91797	0.0442115
chr1	212187191	212188978	5.16987	1.23755	0.337858	3.66292	0.0107344
chr1	214744761	214746761	6.26718	0.848727	0.307943	2.75611	0.0614952
chr1	216701707	216703707	6.14883	0.925418	0.308197	3.00268	0.0380005
chr1	218770957	218772249	4.32903	1.07448	0.422195	2.54498	0.0937261
chr1	222139369	222141369	7.55663	1.08711	0.343168	3.16786	0.0271576
chr1	222149369	222151369	7.01589	1.36719	0.32063	4.26407	0.00348857
chr1	222151369	222153369	6.15133	1.05504	0.308185	3.42339	0.0165222
chr1	223281958	223283958	6.12399	0.930882	0.308333	3.01908	0.0369067
chr1	224266658	224269200	5.86064	0.814403	0.311573	2.61384	0.0819969
chr1	224273457	224275849	5.63078	0.897752	0.31726	2.8297	0.0522754
chr1	227463236	227465054	4.99795	0.913325	0.349209	2.61541	0.0815974
chr1	228111806	228113806	6.19299	1.02863	0.308028	3.33939	0.019094
chr1	228856478	228858478	6.3224	1.04326	0.308042	3.38674	0.017795
chr1	229266654	229268654	5.72021	0.87077	0.314715	2.76685	0.0602361
chr1	229550364	229552364	5.62793	0.87001	0.317348	2.7415	0.0634039
chr1	230358437	230360437	6.84369	0.903564	0.315565	2.86332	0.0491046
chr1	230360437	230362437	6.37457	0.823521	0.30826	2.67151	0.0730568
chr1	231967254	231969254	5.57393	0.818804	0.319107	2.56592	0.089787
chr1	232842133	232844133	5.62968	0.846913	0.317294	2.66917	0.0731678
chr1	233837995	233839995	5.73951	0.832954	0.314222	2.65084	0.076266
chr1	234225373	234227373	5.67661	0.796773	0.315902	2.52222	0.0981216
chr1	234947026	234948503	4.8247	0.995755	0.363298	2.74087	0.0634468
chr1	235803647	235806458	6.33891	0.871923	0.308098	2.83002	0.0522475
chr1	237159965	237162539	6.07321	0.987347	0.308699	3.19842	0.0256725
chr1	241377993	241379993	5.45757	0.841426	0.323466	2.60128	0.0838163
chr1	241433711	241435711	5.2797	0.879365	0.331723	2.6509	0.076266
chr1	242403366	242405366	6.01943	1.05778	0.309219	3.42082	0.0165222
chr1	245178696	245180696	5.80732	0.931471	0.312646	2.97931	0.0396069
chr2	2665404	2667404	5.48287	1.36523	0.322451	4.23391	0.00366882
chr2	3369148	3370287	4.08641	1.27321	0.463727	2.74561	0.0629826
chr2	3371521	3374166	6.29089	0.945722	0.307969	3.07084	0.032937
chr2	4181461	4184214	5.43977	0.879985	0.324204	2.7143	0.0671648
chr2	5344061	5345620	4.5451	0.993376	0.39275	2.52928	0.0966626
chr2	10872351	10874351	5.54817	0.84131	0.320004	2.62906	0.0794717
chr2	10879825	10881825	5.24827	0.922043	0.333395	2.76562	0.0603399
chr2	20823117	20825117	6.6104	0.794639	0.310741	2.55724	0.091664
chr2	25007019	25009019	6.35352	0.808575	0.308158	2.6239	0.0802581
chr2	25028097	25030184	5.75845	0.830234	0.313758	2.6461	0.0769827
chr2	25932198	25933884	5.06115	0.91889	0.344772	2.66521	0.073912
chr2	28659097	28661097	6.6226	0.889393	0.310935	2.86038	0.0492822
chr2	31718606	31720167	4.79742	1.6609	0.36579	4.54057	0.00214979
chr2	38204015	38206215	5.3194	0.9821	0.329706	2.97872	0.0396069
chr2	38218498	38221037	6.02392	0.813997	0.30917	2.63285	0.0789747
chr2	38629365	38631556	5.18343	0.979577	0.337056	2.90628	0.045225
chr2	44111478	44113478	5.65243	0.856418	0.316604	2.70501	0.0684332
chr2	45695093	45696572	5.50526	0.814996	0.321584	2.53432	0.0955568
chr2	46046511	46048511	6.19425	0.957066	0.308024	3.10711	0.0307721
chr2	46120037	46122037	6.47033	0.875219	0.308974	2.83266	0.0519625
chr2	46128037	46130037	6.08263	1.08155	0.308621	3.50444	0.0145366
chr2	49533488	49534514	3.5123	1.6991	0.611173	2.78007	0.0585232
chr2	51576695	51578454	4.91866	0.917889	0.355294	2.58346	0.0866311
chr2	53888606	53891095	5.31711	0.939181	0.329819	2.84756	0.0502446
chr2	55931522	55933493	5.26354	1.1682	0.332574	3.5126	0.0143906
chr2	60415653	60416982	4.31155	1.10112	0.424868	2.59167	0.0854709
chr2	61088341	61090341	6.70268	0.890031	0.312369	2.8493	0.0502017
chr2	61231025	61232301	4.80497	0.9572	0.365092	2.6218	0.0806275
chr2	65565443	65567546	4.83204	0.96043	0.362641	2.64843	0.0766025
chr2	76033598	76035978	5.38718	1.02834	0.326496	3.14963	0.0283813
chr2	82121870	82124270	5.05207	0.921979	0.34539	2.66939	0.0731678
chr2	82365771	82367891	5.77062	0.993849	0.313469	3.17048	0.0270934
chr2	82367891	82369024	4.6326	1.11457	0.382564	2.91342	0.0446204
chr2	85887145	85889145	6.81249	1.02707	0.314784	3.26277	0.0222864
chr2	85903145	85905145	6.3252	1.20486	0.308051	3.91124	0.00648232
chr2	85905145	85907145	7.36415	0.914218	0.334257	2.73508	0.0643723
chr2	85929939	85931939	5.9772	0.915624	0.309725	2.95625	0.0412537
chr2	85933939	85935939	7.17736	0.828715	0.326532	2.53793	0.0947237
chr2	85941939	85943939	6.45672	0.949408	0.308848	3.07403	0.0327463
chr2	96101378	96102080	4.42752	1.25176	0.407975	3.06822	0.0331579
chr2	96306074	96306710	3.00675	3.58918	0.830921	4.31952	0.0031769
chr2	96311738	96312454	3.30717	2.14729	0.687256	3.12444	0.0300804
chr2	96555186	96557186	5.61238	1.06243	0.317838	3.34268	0.0190212
chr2	96557186	96559186	5.39593	1.13072	0.326102	3.46739	0.0155449
chr2	96559186	96560749	5.07908	1.15197	0.343572	3.35294	0.0187381
chr2	96561185	96562060	4.35149	1.07012	0.418829	2.55502	0.0920632
chr2	96562321	96563312	3.58285	1.73612	0.588345	2.95086	0.0418241
chr2	96567789	96569427	4.35074	1.97076	0.41894	4.70416	0.00148954
chr2	96573586	96574919	4.1623	1.52259	0.449664	3.38607	0.0178032
chr2	96575415	96577394	5.82843	1.01642	0.312204	3.25564	0.0225471
chr2	96577394	96579394	6.20263	1.05491	0.308003	3.42501	0.0165025
chr2	96579394	96581394	6.52088	1.06802	0.309514	3.45064	0.0159579
chr2	98923909	98925909	6.35296	0.795092	0.308155	2.58017	0.0873338
chr2	100088197	100090197	6.35647	0.786106	0.308171	2.55088	0.0926907
chr2	100121259	100123259	6.33523	0.835577	0.308084	2.71217	0.0673902
chr2	100123259	100125259	6.62279	0.80133	0.310938	2.57714	0.087772
chr2	100125259	100127259	6.03365	0.888901	0.309068	2.87607	0.0479763
chr2	100681889	100683780	5.07573	0.927668	0.343795	2.69832	0.0692595
chr2	100683780	100685780	5.84478	1.03164	0.311877	3.30784	0.0203006
chr2	100778071	100780051	5.03446	1.01304	0.346605	2.92275	0.04401
chr2	100809321	100811321	6.37243	0.88477	0.308249	2.87031	0.0486848
chr2	100811321	100813321	6.64135	0.936605	0.311246	3.00921	0.0375956
chr2	101833931	101836180	5.86936	0.915444	0.311412	2.93966	0.0426521
chr2	101860759	101862759	6.04652	0.938147	0.30894	3.03667	0.0354134
chr2	104956266	104958266	6.01624	0.779315	0.309254	2.51998	0.098756
chr2	108916392	108918392	6.58855	1.23656	0.310409	3.98365	0.00557762
chr2	108918392	108920392	6.18611	0.863587	0.308048	2.80341	0.0553801
chr2	108960318	108962318	5.93761	0.845519	0.310277	2.72504	0.0655965
chr2	110755073	110756840	5.22677	1.00425	0.334577	3.00156	0.0380526
chr2	110811453	110813039	4.41894	1.29604	0.409158	3.16757	0.0271576
chr2	110817985	110819158	3.79097	1.72693	0.529434	3.26184	0.0222864
chr2	110866151	110868151	6.54292	0.833632	0.309784	2.69102	0.0705856
chr2	111034778	111035736	4.091	1.19714	0.462845	2.58649	0.0861174
chr2	111064168	111066588	4.82624	1.0081	0.36316	2.77592	0.0592337
chr2	111095796	111096679	4.1692	1.15265	0.448435	2.57037	0.0890872
chr2	111585870	111587870	6.44896	0.781841	0.30878	2.53203	0.0961758
chr2	112538847	112539498	3.1833	2.07934	0.741275	2.80508	0.0553131
chr2	113266554	113267833	4.04134	1.5377	0.472581	3.25382	0.0226312
chr2	113691297	113693297	5.92376	0.906979	0.310489	2.92113	0.0440727
chr2	113693297	113695297	6.12885	1.03299	0.308304	3.35056	0.0188127
chr2	113695297	113697297	6.15686	0.812543	0.30816	2.63676	0.0783562
chr2	113977602	113979602	6.30526	0.790639	0.307997	2.56704	0.0895626
chr2	118899737	118901131	4.69044	1.39087	0.376332	3.69586	0.00997645
chr2	120244908	120246908	7.33979	0.861093	0.333202	2.5843	0.0864614
chr2	120310276	120311805	6.76821	0.826656	0.313748	2.63478	0.0787928
chr2	120824730	120826998	6.44942	0.794041	0.308784	2.57151	0.0889573
chr2	121343028	121345635	6.45029	0.851215	0.308792	2.7566	0.0614536
chr2	121773531	121775531	5.27747	0.862994	0.33184	2.60063	0.0839474
chr2	121951725	121953514	5.87596	0.786201	0.311292	2.52561	0.0974178
chr2	121959514	121961514	5.897	0.798666	0.310924	2.56868	0.0892859
chr2	121984761	121986761	5.62881	0.887929	0.317321	2.7982	0.0559686
chr2	122011663	122013663	6.97113	0.825044	0.31919	2.5848	0.0863985
chr2	122013663	122015663	5.95638	0.854509	0.310006	2.75643	0.0614567
chr2	127975776	127977776	6.44913	0.80987	0.308782	2.62279	0.0804523
chr2	129152550	129154757	5.95347	0.795209	0.310047	2.5648	0.0899786
chr2	133233967	133235550	5.32061	0.841231	0.329646	2.55192	0.0924531
chr2	133237550	133239550	5.60066	0.910874	0.318216	2.86244	0.049122
chr2	133285988	133287717	4.81497	1.04847	0.364178	2.87901	0.0477577
chr2	135371597	135373267	5.32775	1.22915	0.329294	3.73268	0.00926682
chr2	135373267	135374420	4.99861	0.98292	0.349161	2.81509	0.0540874
chr2	135413282	135414312	4.25025	1.52398	0.434615	3.50651	0.0145366
chr2	135430312	135432312	6.45258	1.03022	0.308812	3.33609	0.019147
chr2	135432312	135434312	6.52686	0.805353	0.309585	2.6014	0.0838163
chr2	135450312	135453053	5.97412	0.811527	0.309765	2.61982	0.0808119
chr2	135574726	135576726	6.11555	0.864184	0.308385	2.80229	0.0554781
chr2	135576726	135577911	5.24729	1.01701	0.333448	3.04999	0.034405
chr2	135578452	135580595	5.88715	1.03096	0.311094	3.314	0.020037
chr2	135580595	135582595	6.37151	1.1119	0.308244	3.60721	0.0118825
chr2	135582595	135584092	4.87209	1.45113	0.359151	4.04046	0.00504281
chr2	139301218	139303168	5.57137	0.871781	0.319194	2.73119	0.064844
chr2	153019094	153021094	5.14949	1.03047	0.339089	3.03895	0.0352527
chr2	153021094	153023094	5.69982	0.812758	0.315257	2.57808	0.0876832
chr2	154259550	154261218	4.68016	1.5381	0.377411	4.07539	0.00478226
chr2	159959142	159961176	4.93838	3.49485	0.353725	9.88012	9.51659e-08
chr2	162434219	162436051	5.05294	0.886451	0.34533	2.56697	0.0895626
chr2	163977514	163978736	4.57116	1.23441	0.389619	3.16825	0.0271576
chr2	163978736	163981236	5.57476	1.13085	0.319079	3.5441	0.0137026
chr2	165566449	165568449	6.57778	0.829681	0.310253	2.6742	0.0727341
chr2	165572449	165573718	4.64503	1.00048	0.381192	2.62461	0.0802186
chr2	166132512	166134512	5.72002	0.861965	0.31472	2.73883	0.0636579
chr2	174397087	174398876	5.16788	1.32547	0.337977	3.92178	0.00633999
chr2	175274639	175276159	4.25227	1.13486	0.434285	2.61316	0.0821442
chr2	178069892	178071892	5.25908	0.908905	0.332812	2.73098	0.0648594
chr2	179195828	179197828	5.97082	0.881759	0.309809	2.84614	0.0504165
chr2	179954333	179956461	4.29065	1.27486	0.428125	2.97777	0.0396344
chr2	180078112	180080112	5.65679	0.847294	0.316475	2.67729	0.0724941
chr2	180080112	180082464	5.10062	1.01451	0.342162	2.96501	0.040275
chr2	180352406	180354406	6.14487	0.97778	0.308217	3.17237	0.0270808
chr2	180382228	180384228	5.03011	1.02248	0.346909	2.9474	0.0419864
chr2	180420274	180422274	5.40024	1.09355	0.325911	3.35536	0.0187381
chr2	180436274	180438274	6.20421	1.12554	0.307999	3.65438	0.0108705
chr2	180438274	180440274	6.18136	0.822738	0.308064	2.67068	0.0731479
chr2	180440274	180442274	5.25702	0.871528	0.332923	2.61781	0.0812723
chr2	180442274	180444274	5.61157	0.84622	0.317864	2.66221	0.0743123
chr2	180466048	180468048	5.54928	1.10591	0.319965	3.45634	0.0157809
chr2	180468048	180470048	5.35031	1.15515	0.328206	3.51959	0.0142849
chr2	180470048	180472048	5.80418	0.943646	0.312714	3.0176	0.0370434
chr2	180472048	180474048	4.83738	0.919715	0.362166	2.53949	0.0946188
chr2	180520940	180522940	4.616	1.05673	0.384426	2.74884	0.0625222
chr2	182895067	182896487	4.40139	1.40402	0.411611	3.41104	0.0167642
chr2	187635465	187637976	5.72124	0.968087	0.314688	3.07634	0.0327463
chr2	188375442	188377442	5.12091	0.861417	0.340865	2.52715	0.097126
chr2	188386859	188388859	4.35433	1.0706	0.418408	2.55875	0.0912368
chr2	188394859	188396859	5.19444	0.900179	0.336413	2.67581	0.0726899
chr2	188396859	188398859	5.92274	0.932822	0.310505	3.00421	0.0379283
chr2	188408623	188410623	6.62569	0.870791	0.310985	2.8001	0.055675
chr2	188410623	188412623	6.33247	0.849346	0.308075	2.75695	0.0614062
chr2	188535790	188538213	5.08248	0.892447	0.343347	2.59926	0.0841443
chr2	188538213	188540213	5.7332	1.2875	0.314381	4.09535	0.0046209
chr2	191675938	191677938	6.53034	1.06324	0.309627	3.43393	0.0162585
chr2	197362761	197364761	5.72064	0.807683	0.314704	2.56649	0.0896599
chr2	197372761	197374761	6.03007	0.804383	0.309105	2.6023	0.0836931
chr2	197376761	197378761	6.13976	0.934078	0.308243	3.03032	0.0360228
chr2	197391312	197393089	4.87734	1.65491	0.358705	4.61358	0.00179395
chr2	197449238	197451212	5.40551	0.832197	0.325677	2.55528	0.0920064
chr2	197769631	197770470	3.51505	2.45658	0.610252	4.02552	0.00515158
chr2	198557153	198558872	5.02177	1.25488	0.347496	3.61119	0.0118015
chr2	200114272	200115497	4.3211	1.38779	0.423402	3.27772	0.021558
chr2	202476234	202478609	5.55906	0.813916	0.31962	2.54651	0.0933118
chr2	206648851	206650851	6.38413	0.909005	0.308313	2.94832	0.0419864
chr2	206650851	206652851	6.63895	1.02748	0.311205	3.30161	0.0205799
chr2	206652851	206654851	6.09266	0.852352	0.308544	2.7625	0.0605933
chr2	206671053	206673053	6.72647	0.846075	0.312848	2.70443	0.0684332
chr2	206837378	206839378	5.65305	0.895076	0.316585	2.82728	0.0525841
chr2	208709160	208711160	5.93488	0.834768	0.310318	2.69004	0.0706315
chr2	209675874	209677097	4.03718	1.28827	0.473419	2.72121	0.0661805
chr2	211053418	211055418	5.53336	0.964448	0.320537	3.00885	0.0375956
chr2	211116860	211118860	5.44338	1.0022	0.324053	3.09271	0.0317159
chr2	213191073	213193073	5.25358	0.959474	0.333108	2.88037	0.0476523
chr2	213193073	213195744	5.76989	1.11249	0.313486	3.54876	0.0136244
chr2	216025141	216027314	5.72159	0.902647	0.314679	2.86847	0.0487131
chr2	218519299	218521299	6.75502	0.899498	0.313455	2.86962	0.0487
chr2	218521299	218523299	6.12765	0.880228	0.308311	2.855	0.0497321
chr2	218533299	218535299	6.16274	0.811429	0.308134	2.63336	0.07885
chr2	218535299	218537299	6.5375	0.900088	0.309715	2.90618	0.045225
chr2	218548532	218550532	6.46415	0.919355	0.308916	2.97606	0.0397843
chr2	219176965	219178965	6.52802	0.80132	0.309599	2.58825	0.0858544
chr2	219349002	219351002	4.8486	0.990493	0.361178	2.74239	0.0633823
chr2	228051604	228053604	6.33763	0.898343	0.308093	2.91582	0.0443891
chr2	228053604	228055604	5.93213	0.856734	0.31036	2.76046	0.0608606
chr2	228627144	228628320	4.06996	1.26535	0.466915	2.71001	0.0675513
chr2	229611522	229613402	5.52758	0.992776	0.320749	3.09518	0.0315624
chr2	229613402	229615278	5.34997	1.03265	0.328222	3.14619	0.0285404
chr2	229650410	229652410	5.67487	1.04587	0.315951	3.31022	0.0201632
chr2	229783379	229785366	5.65408	0.917842	0.316555	2.89947	0.0457222
chr2	231206250	231208735	5.2554	1.27865	0.33301	3.83968	0.00736971
chr2	232110522	232112522	6.90778	0.81955	0.3173	2.58288	0.0867639
chr2	232134371	232136371	6.77294	1.36922	0.313854	4.36259	0.00291854
chr2	232136371	232138371	6.14275	1.33736	0.308228	4.33886	0.00306463
chr2	232138371	232140371	6.00889	1.20699	0.309337	3.90185	0.00660294
chr2	232155280	232157280	5.35433	0.895313	0.328015	2.72949	0.0650979
chr2	234283693	234285693	6.29774	0.919644	0.307981	2.98604	0.0391235
chr2	234285693	234287693	5.11288	0.872745	0.341375	2.55656	0.091822
chr2	239476921	239478921	6.42847	1.30263	0.308613	4.22092	0.00368069
chr2	241483391	241484708	4.386	1.08261	0.413799	2.61627	0.0814568
chr3	1243458	1245816	5.2209	0.879453	0.334905	2.62598	0.0800596
chr3	2461390	2463272	5.22903	0.945864	0.334451	2.82811	0.0524945
chr3	2902633	2904633	5.75278	1.05541	0.313895	3.36229	0.0184872
chr3	2904633	2906633	5.26903	0.912663	0.332283	2.74664	0.0627645
chr3	2957294	2958608	3.63902	1.49025	0.571258	2.60872	0.0826962
chr3	4775919	4777919	6.57944	0.789701	0.310277	2.54515	0.0937261
chr3	10012495	10013825	5.02268	0.880283	0.347432	2.53368	0.0957263
chr3	14133184	14134392	4.02951	1.56961	0.47497	3.30466	0.0204743
chr3	14257573	14259038	5.06714	0.914058	0.344369	2.6543	0.0756769
chr3	15845636	15846708	3.51646	4.70745	0.609783	7.71988	2.53024e-06
chr3	16499367	16501367	6.10937	1.01736	0.308426	3.29855	0.0205988
chr3	16501367	16503367	5.9168	1.15965	0.310599	3.73359	0.00926682
chr3	16530546	16532546	5.8918	0.795792	0.311013	2.55871	0.0912368
chr3	18372055	18373115	4.27808	1.38618	0.430117	3.22278	0.0243848
chr3	26349334	26352468	5.40743	0.846006	0.325593	2.59835	0.0841844
chr3	28100169	28101467	3.83513	1.42093	0.518386	2.74107	0.0634468
chr3	29363937	29364992	3.94581	1.24213	0.492672	2.52122	0.0984566
chr3	32104674	32106028	3.41412	3.80036	0.645673	5.88589	0.000118797
chr3	32106028	32107649	3.88222	4.64052	0.50711	9.15092	2.09413e-07
chr3	34237462	34238578	4.46774	1.32076	0.40256	3.2809	0.0215071
chr3	37744338	37746338	6.13081	0.966305	0.308293	3.13438	0.0294343
chr3	37746338	37748338	6.41615	0.827917	0.308521	2.68351	0.0715436
chr3	37750338	37752338	6.29287	1.20068	0.307972	3.89867	0.00664525
chr3	37752338	37754338	6.16574	0.862437	0.308122	2.79901	0.0558273
chr3	37764338	37766338	5.41006	0.934915	0.325477	2.87244	0.0484387
chr3	37766338	37768338	5.9931	0.858534	0.309524	2.77372	0.0593688
chr3	37772338	37774338	6.01104	0.926604	0.309313	2.99569	0.0383025
chr3	49368681	49370049	5.07147	0.9936	0.344078	2.88771	0.04696
chr3	50480401	50482401	6.42576	0.932986	0.308592	3.02336	0.0365416
chr3	50482401	50484401	6.86712	1.29426	0.316179	4.09345	0.0046209
chr3	50484401	50486401	7.15892	1.11437	0.325812	3.4203	0.0165222
chr3	50488401	50490401	6.35176	0.952704	0.30815	3.09169	0.0317159
chr3	50619724	50621724	7.36296	0.852201	0.334205	2.54994	0.0927771
chr3	50621724	50623724	7.15146	1.00335	0.325522	3.08227	0.03236
chr3	51641209	51642459	4.28852	1.2119	0.428461	2.82849	0.0524533
chr3	53032192	53034149	5.47421	0.811823	0.322794	2.51499	0.0999143
chr3	53404500	53406060	4.43714	1.02479	0.406659	2.52003	0.098756
chr3	53466607	53467253	3.60335	1.46966	0.582	2.52519	0.0975202
chr3	53960932	53962181	4.36745	1.09141	0.416481	2.62055	0.080764
chr3	55784094	55786094	6.23596	0.815558	0.307948	2.64836	0.0766025
chr3	55788094	55790094	5.12549	0.887465	0.340576	2.60578	0.0828641
chr3	55865108	55866763	4.84367	1.12618	0.36161	3.11435	0.0304092
chr3	58708320	58710320	5.60884	0.829049	0.317951	2.60747	0.0826962
chr3	59662715	59664715	5.98283	1.03821	0.309652	3.35281	0.0187381
chr3	63202843	63203564	3.21689	1.86108	0.725959	2.56361	0.0900567
chr3	69424981	69426040	3.59529	2.06698	0.58448	3.53645	0.0138613
chr3	69426040	69428040	5.97031	0.919196	0.309815	2.96692	0.040088
chr3	69449342	69451342	5.99212	1.38285	0.309536	4.46749	0.00249478
chr3	69451342	69453342	6.50921	0.83782	0.309379	2.70807	0.0680373
chr3	77512046	77514046	5.52984	0.816758	0.320666	2.54707	0.0932822
chr3	87383130	87385130	6.08489	0.796972	0.308604	2.58251	0.086818
chr3	101421354	101423354	6.27006	0.893117	0.307945	2.90025	0.0457222
chr3	102017522	102019522	6.22205	1.09002	0.307965	3.53944	0.0137554
chr3	102019522	102021522	6.31707	1.0454	0.308026	3.39385	0.0174712
chr3	102021522	102023186	5.38023	1.09448	0.326811	3.34895	0.0188135
chr3	108001858	108003858	5.99574	1.07122	0.309492	3.46123	0.0157041
chr3	108003858	108005858	5.63283	0.83889	0.317197	2.6447	0.0772293
chr3	110606770	110608446	4.27557	1.08436	0.430517	2.51875	0.0990452
chr3	112127059	112129059	5.57359	0.849344	0.319119	2.66153	0.0743896
chr3	112137258	112138747	4.96022	1.09942	0.35203	3.12308	0.0300804
chr3	112139065	112141979	5.68452	0.980468	0.315679	3.10591	0.0308371
chr3	114435060	114437060	5.83534	0.905123	0.312064	2.90044	0.0457222
chr3	114437060	114439060	6.47144	0.837403	0.308985	2.71017	0.0675472
chr3	115509234	115511234	5.59699	0.949983	0.318336	2.98421	0.0392296
chr3	121656704	121658751	5.6917	1.2493	0.315479	3.96001	0.00575432
chr3	122369112	122371112	5.90276	1.04254	0.310828	3.35407	0.0187381
chr3	125341991	125343991	5.70594	0.90217	0.315092	2.86319	0.0491046
chr3	125363357	125365357	5.9588	1.02965	0.309972	3.32177	0.0197065
chr3	129775240	129776608	5.04161	2.00866	0.346109	5.80354	0.000131182
chr3	129776608	129779492	6.2675	2.37345	0.307943	7.70743	2.53024e-06
chr3	129794295	129795609	3.47602	1.63357	0.623538	2.61984	0.0808119
chr3	131049348	131051514	5.40232	1.3287	0.325818	4.07806	0.00476872
chr3	131452351	131454351	5.95425	0.853754	0.310036	2.75373	0.0618832
chr3	131853575	131855575	6.4547	0.858491	0.30883	2.77981	0.0585232
chr3	132044704	132046580	5.93879	0.909685	0.31026	2.93201	0.0433703
chr3	132095323	132096437	3.99558	1.56553	0.481975	3.24815	0.0229778
chr3	137736150	137738150	5.29504	1.03739	0.330931	3.13475	0.0294301
chr3	137738150	137740150	5.5066	0.88049	0.321533	2.73841	0.0637258
chr3	137744888	137746888	5.43606	0.997448	0.32436	3.07513	0.0327463
chr3	138187452	138189452	6.3552	1.1155	0.308165	3.61982	0.0116677
chr3	138189452	138191452	5.79116	0.992106	0.313	3.16967	0.0271233
chr3	138191452	138193452	6.14975	0.940594	0.308193	3.05197	0.0343531
chr3	138193452	138195452	5.84124	0.846779	0.311947	2.7145	0.0671648
chr3	138195452	138197452	5.75127	0.827696	0.313932	2.63655	0.0783839
chr3	138278822	138280822	6.2348	1.1928	0.307949	3.87336	0.0069259
chr3	138280822	138282822	5.79537	0.825141	0.312907	2.63702	0.0783378
chr3	143150060	143152060	6.33205	0.836492	0.308073	2.71524	0.0671472
chr3	143198581	143200581	6.61512	0.85222	0.310815	2.74189	0.0633823
chr3	143315674	143317674	5.67055	0.814371	0.316075	2.57652	0.0877743
chr3	148963380	148965380	6.62897	2.70439	0.311039	8.69468	3.9036e-07
chr3	148965380	148967380	6.13957	2.76195	0.308244	8.96026	2.55679e-07
chr3	148967380	148969098	5.03582	2.05545	0.34651	5.93187	0.000113266
chr3	149034297	149035313	5.03037	0.915617	0.34689	2.6395	0.0779028
chr3	151777991	151779991	5.6687	0.82515	0.316128	2.61018	0.0826299
chr3	154734072	154734664	3.62195	1.50537	0.576355	2.61189	0.0823755
chr3	155376054	155378054	5.30171	0.884125	0.330592	2.67437	0.0727341
chr3	155378054	155380054	6.6838	0.795338	0.312006	2.54911	0.0930073
chr3	155459189	155461189	6.34917	0.884245	0.308139	2.86963	0.0487
chr3	156324859	156326859	5.88847	0.983518	0.311071	3.16172	0.0275832
chr3	156326859	156328859	5.81615	0.973263	0.312458	3.11485	0.0303882
chr3	156328859	156330859	6.14262	0.910934	0.308229	2.95538	0.0413181
chr3	156330859	156332859	6.48162	0.803565	0.309085	2.59982	0.0841087
chr3	159347334	159349334	5.65388	0.806467	0.316561	2.54759	0.0932068
chr3	160514112	160516408	5.84324	0.798595	0.311908	2.56036	0.0907696
chr3	161315659	161317636	4.77551	1.00974	0.367849	2.74498	0.0630834
chr3	168983761	168985761	6.00331	0.833605	0.309402	2.69425	0.0699896
chr3	168987761	168989761	5.55491	0.895416	0.319766	2.80023	0.055675
chr3	168989761	168991761	6.14827	1.03501	0.3082	3.35825	0.0186615
chr3	169001923	169003923	6.48444	0.826373	0.309114	2.67336	0.0727868
chr3	169005923	169007923	6.22487	0.85876	0.307961	2.78854	0.0570127
chr3	169071599	169073599	5.52763	0.840456	0.320747	2.62031	0.0807673
chr3	169096233	169098681	5.45551	0.868603	0.323551	2.6846	0.0714375
chr3	169104807	169106807	6.11247	0.908203	0.308405	2.94484	0.0421711
chr3	169106807	169108807	6.51363	0.887109	0.309429	2.86692	0.0487767
chr3	169742511	169743873	4.70929	0.988283	0.374382	2.63977	0.0779028
chr3	170038126	170040126	5.87008	0.893259	0.311398	2.86854	0.0487131
chr3	170601478	170602682	4.43883	1.2591	0.406429	3.09796	0.0313922
chr3	171070657	171072657	5.79993	0.906962	0.312806	2.89944	0.0457222
chr3	171072657	171074657	5.91259	0.958085	0.310666	3.08397	0.0321869
chr3	177111558	177112943	5.23142	0.986037	0.334318	2.9494	0.0419172
chr3	177383892	177385892	6.42884	0.802102	0.308615	2.59903	0.0841446
chr3	177385892	177387892	6.17752	0.981407	0.308077	3.18559	0.0262758
chr3	179382377	179384377	6.41313	0.856301	0.308499	2.7757	0.0592472
chr3	179447098	179449098	5.964	0.868492	0.3099	2.80249	0.0554715
chr3	181435924	181437924	5.52542	1.04052	0.320828	3.24325	0.0232632
chr3	181443873	181446157	6.47037	0.948914	0.308975	3.07117	0.032932
chr3	181540464	181543284	6.12392	0.803522	0.308333	2.60602	0.0828299
chr3	182143442	182144701	4.71278	1.28662	0.374026	3.43991	0.0162292
chr3	182457862	182459103	4.90764	0.96979	0.356188	2.72269	0.0659676
chr3	183709910	183711607	4.59827	1.12489	0.38645	2.91082	0.0448416
chr3	187579767	187581076	4.74255	1.02943	0.371041	2.77445	0.0593224
chr3	187606774	187608802	5.6228	1.16197	0.317508	3.65967	0.0107652
chr3	188740148	188741849	5.31157	0.878232	0.330095	2.66054	0.0744782
chr3	189023905	189025905	6.21476	0.954559	0.307977	3.09945	0.0313476
chr3	189038764	189040764	5.9153	0.830936	0.310623	2.67506	0.0727016
chr3	193217370	193219370	5.81772	0.873913	0.312425	2.79719	0.0560447
chr3	193221370	193223370	5.13361	0.984902	0.340068	2.89619	0.0461204
chr3	193223370	193225370	5.30699	0.93221	0.330325	2.8221	0.0532304
chr3	193225370	193227370	5.76007	1.13444	0.313719	3.61611	0.0117169
chr3	195551514	195553139	5.75037	0.840621	0.313954	2.67753	0.0724851
chr3	197246826	197248826	7.01549	0.895095	0.320617	2.79179	0.0568012
chr4	1357893	1359953	6.22543	0.988694	0.30796	3.21046	0.0251006
chr4	1769059	1771059	6.71017	1.00916	0.312517	3.22913	0.0240937
chr4	1771059	1773059	6.15213	1.09871	0.308182	3.56513	0.0131704
chr4	5138540	5140489	5.31132	0.8874	0.330108	2.68821	0.0708438
chr4	8114797	8116797	5.49848	0.872423	0.321843	2.71071	0.0675168
chr4	8999269	9000245	3.86968	1.46039	0.510062	2.86316	0.0491046
chr4	9103573	9105272	5.96487	0.876813	0.309889	2.82945	0.052292
chr4	10829982	10832196	5.21352	1.1242	0.335321	3.35262	0.0187381
chr4	11592668	11594668	5.63183	0.901328	0.317227	2.84127	0.0511332
chr4	11594668	11596668	5.95066	0.987533	0.310087	3.1847	0.0262934
chr4	11596668	11598668	6.3144	0.889968	0.308019	2.88933	0.0468703
chr4	11602668	11604668	5.32658	0.847134	0.329352	2.57213	0.0887739
chr4	11610668	11612668	6.20981	0.775183	0.307987	2.51694	0.0995015
chr4	15551131	15553131	5.66501	0.897179	0.316234	2.83707	0.0515045
chr4	15553131	15555131	6.073	0.866343	0.3087	2.80642	0.0552077
chr4	18603597	18605513	5.15301	0.914372	0.338874	2.69827	0.0692595
chr4	22676613	22678968	5.51453	0.898702	0.321233	2.79766	0.0559921
chr4	23333221	23335324	5.29313	0.916533	0.331029	2.76874	0.0599018
chr4	25249340	25251340	5.44955	1.17853	0.323796	3.63974	0.0111108
chr4	25444292	25446292	7.01661	0.893403	0.320654	2.78619	0.0573944
chr4	25446292	25448292	7.45054	1.09104	0.338124	3.22675	0.0242381
chr4	25448292	25450292	7.27563	1.03397	0.330495	3.12854	0.0299335
chr4	25450292	25452292	6.93706	0.932146	0.318152	2.92987	0.043582
chr4	25482695	25484695	5.78423	1.02545	0.313156	3.27456	0.0216717
chr4	25486695	25488695	6.9031	1.03206	0.317168	3.254	0.0226312
chr4	25488695	25490695	6.48976	1.31913	0.309169	4.26669	0.00348846
chr4	25490695	25492695	6.26709	0.880467	0.307943	2.85919	0.0492842
chr4	25492695	25494695	5.3595	0.908235	0.327771	2.77094	0.0597425
chr4	25497609	25498690	4.44039	1.09124	0.406218	2.68634	0.0710965
chr4	25503209	25505209	5.4379	1.03823	0.324282	3.20161	0.0255459
chr4	25509209	25511209	5.37453	1.33013	0.327073	4.06677	0.0048281
chr4	25511209	25513209	5.40623	1.14111	0.325646	3.50415	0.0145366
chr4	25513209	25515209	6.09704	1.29349	0.308512	4.19268	0.00384871
chr4	25515209	25517209	6.15498	1.08058	0.308168	3.50646	0.0145366
chr4	25523086	25525086	6.07545	0.837526	0.30868	2.71325	0.0672562
chr4	25533086	25535086	5.51783	0.848311	0.32111	2.64181	0.0776701
chr4	25535086	25537086	6.42178	0.917799	0.308562	2.97444	0.0399444
chr4	25537086	25539086	7.06696	1.00555	0.322379	3.11914	0.0302352
chr4	25539086	25541086	6.53415	1.20492	0.309674	3.89094	0.00670034
chr4	25541086	25543086	6.06237	0.87748	0.308792	2.84165	0.0511332
chr4	25543086	25544468	4.74824	1.08313	0.370482	2.92357	0.043982
chr4	25544664	25545752	5.76073	1.12742	0.313703	3.5939	0.0122507
chr4	25547752	25549752	6.96654	0.971922	0.319047	3.04632	0.0347842
chr4	25549752	25551752	6.28378	0.991384	0.307958	3.21921	0.0245342
chr4	25555752	25557752	6.44774	1.05026	0.30877	3.40142	0.0171262
chr4	25557752	25559752	5.68657	1.22983	0.315621	3.89653	0.00665495
chr4	25559752	25561752	6.62687	0.899138	0.311005	2.89108	0.046752
chr4	25561752	25563752	6.35292	1.32233	0.308155	4.29111	0.00327221
chr4	25579752	25581752	4.90922	1.00302	0.356059	2.81701	0.0538975
chr4	25581752	25583752	6.25337	0.900579	0.30794	2.92453	0.0439558
chr4	25610207	25612207	5.76696	0.962321	0.313555	3.06906	0.0331249
chr4	25612207	25614207	5.60615	0.909994	0.318038	2.86128	0.0492467
chr4	25622207	25624207	6.24158	0.796376	0.307944	2.5861	0.0861751
chr4	25638233	25640233	6.68712	0.983141	0.312069	3.1504	0.0283813
chr4	25640233	25641826	5.9644	0.810664	0.309895	2.61593	0.081503
chr4	25663823	25665823	6.36136	1.03925	0.308194	3.37206	0.0182994
chr4	25665823	25667823	6.11899	0.964269	0.308363	3.12706	0.0299865
chr4	25667823	25669823	6	0.78226	0.309441	2.52798	0.0968816
chr4	27568951	27571638	5.25733	0.871916	0.332906	2.6191	0.0809722
chr4	27630801	27632576	4.99649	0.945852	0.349316	2.70773	0.0680526
chr4	32470236	32472078	4.90897	0.921971	0.35608	2.58923	0.0858544
chr4	32554878	32556878	4.10102	1.20555	0.460939	2.61542	0.0815974
chr4	32556878	32558878	4.16545	1.15738	0.449103	2.57709	0.087772
chr4	32558878	32560878	4.23862	1.16645	0.436531	2.67209	0.0729654
chr4	32560878	32562878	5.5228	1.04668	0.320925	3.26146	0.0222864
chr4	32624904	32626904	5.42101	0.828338	0.325002	2.54872	0.0930424
chr4	36065149	36067149	5.69028	0.941539	0.315518	2.9841	0.0392296
chr4	37479059	37481059	4.97279	1.02938	0.351076	2.93207	0.0433703
chr4	37487059	37489059	6.59513	0.874099	0.310507	2.81507	0.0540874
chr4	39337454	39339454	5.08907	0.976795	0.342913	2.84852	0.0502017
chr4	39341454	39343454	5.653	0.89384	0.316587	2.82337	0.0530388
chr4	39343454	39345920	5.42641	0.86017	0.32477	2.64856	0.0766025
chr4	39420147	39422392	5.44725	0.841691	0.323891	2.59869	0.0841844
chr4	39993364	39995364	5.97854	0.927396	0.309707	2.99443	0.0383164
chr4	39999364	40001364	5.77058	0.991766	0.31347	3.16383	0.0274726
chr4	40393556	40395556	6.4273	1.01678	0.308604	3.29477	0.0207207
chr4	40395556	40397556	6.65047	0.811963	0.311403	2.60744	0.0826962
chr4	40403556	40405556	6.41922	0.808868	0.308543	2.62157	0.0806444
chr4	41429716	41431716	6.74314	0.841498	0.313199	2.68679	0.0710666
chr4	41709857	41711857	5.35236	1.02286	0.328108	3.11744	0.0303108
chr4	41711857	41713857	5.47373	1.05806	0.322813	3.27762	0.021558
chr4	41713857	41715857	5.14306	0.957507	0.339483	2.82048	0.0533677
chr4	42475560	42477462	4.96223	0.906264	0.351877	2.57551	0.0879595
chr4	42820996	42823830	5.69006	0.85624	0.315525	2.7137	0.0672332
chr4	45327958	45329958	4.96922	1.00083	0.351346	2.84855	0.0502017
chr4	48952733	48954609	5.49838	0.860181	0.321847	2.67264	0.0728829
chr4	48957381	48958797	4.90579	0.90269	0.356339	2.53323	0.0958248
chr4	55574072	55576072	6.03177	0.850333	0.309087	2.75111	0.0621097
chr4	56707274	56709070	5.78518	0.91726	0.313134	2.92929	0.0436063
chr4	57557319	57559319	5.99688	0.868134	0.309478	2.80515	0.0553131
chr4	57559319	57561319	5.85611	1.25646	0.311659	4.03153	0.00508057
chr4	58145342	58147342	5.92533	1.17304	0.310464	3.77834	0.00834773
chr4	58147342	58149342	5.81769	1.25726	0.312426	4.02419	0.00515158
chr4	66863992	66866724	5.15505	1.37209	0.33875	4.05044	0.00496013
chr4	67437832	67439308	4.43084	1.05369	0.40752	2.58562	0.0862295
chr4	69416718	69419407	1.91023	7.87779	2.05721	3.82935	0.00745316
chr4	69598901	69600901	5.56576	0.858507	0.319387	2.68798	0.0708638
chr4	69600901	69602901	5.4285	0.832944	0.32468	2.56543	0.089853
chr4	74411441	74413441	5.36931	0.847288	0.327314	2.58861	0.0858544
chr4	74415441	74417575	5.63461	0.930955	0.317142	2.93545	0.0430918
chr4	75870271	75872271	5.609	0.902042	0.317946	2.83709	0.0515045
chr4	75872271	75874271	6.3099	0.888318	0.308008	2.88408	0.0474453
chr4	75874271	75875965	5.09452	0.915653	0.342557	2.67299	0.0728561
chr4	76561983	76563983	5.59133	0.807528	0.318523	2.53523	0.0953956
chr4	76971714	76973733	4.56362	1.10177	0.390516	2.82132	0.0532559
chr4	81498765	81500765	5.3947	0.824754	0.326157	2.5287	0.0967402
chr4	81530831	81531960	4.58636	1.33808	0.38783	3.45018	0.0159579
chr4	81533960	81535960	5.60472	0.890961	0.318084	2.80102	0.055675
chr4	81535960	81537960	5.11309	1.17239	0.341361	3.43446	0.0162585
chr4	85814606	85816606	5.63573	0.813263	0.317108	2.56463	0.0899786
chr4	87450512	87452512	5.68798	0.8729	0.315582	2.766	0.0603278
chr4	87481239	87483239	5.84417	0.843031	0.311889	2.70298	0.0686917
chr4	87500391	87502391	5.2362	0.879261	0.334054	2.63209	0.0791119
chr4	87506391	87508391	5.74618	0.798144	0.314057	2.5414	0.0943409
chr4	88295658	88297658	5.99064	0.862017	0.309554	2.7847	0.0576945
chr4	89921103	89922447	4.44548	1.03892	0.40553	2.56187	0.0905252
chr4	95215835	95217570	4.17879	1.26781	0.446744	2.8379	0.0514831
chr4	95762034	95763279	4.38498	1.11058	0.413946	2.68292	0.0716456
chr4	103022776	103025301	5.67226	0.938498	0.316025	2.96969	0.0400351
chr4	103221360	103223360	5.32557	0.848139	0.329401	2.57479	0.0881301
chr4	103237505	103239505	5.94334	0.816432	0.310193	2.63202	0.0791119
chr4	108751250	108753250	5.94462	0.834443	0.310174	2.69024	0.0706315
chr4	111331632	111333365	5.1222	1.06018	0.340783	3.111	0.030465
chr4	116935908	116937969	5.92495	0.89038	0.31047	2.86784	0.0487221
chr4	120263977	120265555	3.37622	2.26059	0.659909	3.42561	0.0165025
chr4	125939582	125941129	4.78842	1.12057	0.36663	3.05642	0.0339917
chr4	139254778	139256778	6.40687	0.830694	0.308456	2.69307	0.0702002
chr4	140355959	140358258	5.10173	0.917228	0.34209	2.68125	0.0718439
chr4	143394302	143396302	6.93586	1.20431	0.318117	3.78574	0.00828206
chr4	143396302	143398770	5.84642	0.785552	0.311845	2.51904	0.0989651
chr4	149873788	149876664	5.65933	0.845972	0.3164	2.67374	0.0727765
chr4	150494319	150497910	6.05159	0.860824	0.308891	2.78682	0.0572886
chr4	153200464	153201823	5.58719	1.00961	0.31866	3.1683	0.0271576
chr4	153838372	153840372	6.02746	1.11601	0.309132	3.61014	0.0118015
chr4	159288540	159290502	4.79615	1.10714	0.365908	3.02572	0.0363974
chr4	159932568	159934908	5.42808	0.868597	0.324699	2.67509	0.0727016
chr4	170551699	170554817	5.90384	0.968425	0.31081	3.11581	0.0303142
chr4	171025563	171026980	4.177	1.34826	0.447058	3.01585	0.0371533
chr4	173898591	173900591	6.03227	0.836932	0.309082	2.7078	0.0680526
chr4	173913497	173915497	5.75497	1.29449	0.313842	4.12466	0.00437122
chr4	173915497	173917497	6.33057	0.789902	0.308068	2.56405	0.0900113
chr4	175434894	175436440	4.33733	1.41602	0.420942	3.36393	0.0184872
chr4	175522907	175524888	5.42034	0.935548	0.32503	2.87834	0.0477804
chr4	175526888	175528888	5.85582	1.0773	0.311664	3.45659	0.0157809
chr4	175528888	175530350	4.57778	1.00654	0.388836	2.58859	0.0858544
chr4	175548748	175550748	5.70797	0.820231	0.315038	2.6036	0.0833717
chr4	175903022	175905022	6.09568	0.984422	0.308522	3.19077	0.0260671
chr4	175986982	175988982	5.84438	0.814284	0.311885	2.61085	0.082524
chr4	175988982	175990982	5.36989	1.06685	0.327287	3.25967	0.0223813
chr4	175990982	175992982	5.61961	0.900881	0.317609	2.83645	0.0515569
chr4	176048500	176050500	6.22605	0.85986	0.307959	2.79212	0.0567639
chr4	183817934	183819934	6.17095	0.847527	0.308101	2.75081	0.0621132
chr4	185213133	185215133	6.4121	0.828844	0.308492	2.68676	0.0710666
chr4	186027423	186029423	6.09844	0.820001	0.308502	2.65801	0.0747911
chr4	186029423	186031423	6.87663	0.830147	0.316435	2.62344	0.0803682
chr4	186192145	186194145	5.7192	0.91982	0.314741	2.92246	0.04401
chr4	186204638	186206638	6.22828	0.813492	0.307956	2.64158	0.0776924
chr4	186206638	186208638	5.98568	1.19993	0.309616	3.87554	0.0069259
chr4	186208638	186210638	5.79643	1.4094	0.312883	4.50454	0.00235409
chr4	186210638	186212638	6.10737	1.23115	0.308439	3.99155	0.00557762
chr4	186217386	186219386	5.32438	0.9192	0.32946	2.79002	0.0568908
chr4	186219386	186221386	6.33512	0.926329	0.308084	3.00674	0.0377103
chr4	186221386	186223386	5.57488	1.16211	0.319075	3.64211	0.0111108
chr4	186223386	186225386	6.91618	0.886985	0.317541	2.79329	0.0565768
chr4	187124650	187127086	6.29588	0.853147	0.307977	2.77016	0.0597425
chr4	187613354	187615513	6.00522	0.914439	0.309379	2.95572	0.0413019
chr5	90284	92854	6.60771	0.792373	0.310699	2.55029	0.0927523
chr5	414270	417018	6.48469	0.961736	0.309116	3.11124	0.030465
chr5	716214	718358	5.45356	0.873051	0.323631	2.69768	0.0693836
chr5	745072	746962	5.00812	0.962944	0.348471	2.76334	0.0605838
chr5	753989	754835	2.59882	3.26526	1.11752	2.92189	0.0440466
chr5	756061	757895	7.05901	1.55423	0.322099	4.82532	0.00114058
chr5	757895	759895	7.92457	1.34655	0.363762	3.70174	0.00980963
chr5	759895	761895	6.91235	1.26884	0.317431	3.99721	0.00555978
chr5	761895	763895	6.38434	1.07666	0.308315	3.4921	0.0147168
chr5	774025	776025	5.61246	0.825984	0.317835	2.59878	0.0841844
chr5	783139	785976	6.8654	1.02008	0.316133	3.22675	0.0242381
chr5	800418	802623	5.5344	0.826378	0.320499	2.57841	0.0876832
chr5	1533515	1535515	4.9953	0.9896	0.349403	2.83226	0.0519714
chr5	1537515	1539515	6.58659	1.01836	0.310381	3.28101	0.0215071
chr5	1539515	1541515	6.92342	1.15569	0.317751	3.6371	0.0111108
chr5	1541515	1543515	6.6659	0.988111	0.311676	3.17032	0.0270934
chr5	1543515	1545515	7.22356	1.35233	0.328369	4.11831	0.00440622
chr5	1545515	1547515	7.69019	1.32245	0.350041	3.77798	0.00834773
chr5	1547515	1549515	7.25416	1.79994	0.329611	5.4608	0.000271667
chr5	1549515	1551515	7.16513	2.01712	0.326054	6.18647	6.54052e-05
chr5	1551515	1553515	7.58886	1.89202	0.344771	5.48776	0.00025853
chr5	1553515	1555515	8.02139	1.58859	0.370151	4.29173	0.00327221
chr5	1555515	1557515	7.76565	1.64232	0.354212	4.63657	0.00169009
chr5	1557515	1559515	6.81468	1.13148	0.314838	3.59385	0.0122507
chr5	1559515	1561515	5.64034	0.829719	0.316967	2.61768	0.0812764
chr5	1561515	1563515	6.24073	0.988033	0.307945	3.20848	0.0251797
chr5	1563515	1565515	7.21297	0.862329	0.327944	2.6295	0.0794617
chr5	1565515	1567515	7.01586	1.05855	0.320629	3.30147	0.0205799
chr5	1569515	1571515	5.7126	0.79963	0.314915	2.5392	0.0946714
chr5	1585898	1587898	5.17091	1.04006	0.337796	3.07895	0.0325665
chr5	2684437	2687399	6.26573	0.907399	0.307942	2.94665	0.0419864
chr5	2737828	2739828	7.15445	1.52415	0.325638	4.68052	0.00155743
chr5	2739828	2741828	7.48508	2.05354	0.339729	6.04464	8.69856e-05
chr5	2741828	2743828	6.91413	1.86326	0.317482	5.86886	0.000118797
chr5	2743828	2745828	6.51139	1.55564	0.309404	5.02785	0.000759825
chr5	2757828	2759828	6.17685	1.07841	0.308079	3.50043	0.0145366
chr5	2771828	2773828	4.96023	0.917869	0.35203	2.60736	0.0826962
chr5	2777828	2779828	5.6633	0.818744	0.316284	2.58863	0.0858544
chr5	2779828	2781828	6.97975	1.21439	0.319461	3.80138	0.00793002
chr5	2781828	2783828	5.66942	1.09458	0.316107	3.46269	0.0157041
chr5	2783828	2785828	5.71764	1.24643	0.314782	3.95965	0.00575432
chr5	2801183	2803183	5.82425	0.945026	0.31229	3.02612	0.0363974
chr5	2803183	2805183	5.8028	1.1187	0.312744	3.57706	0.0128315
chr5	2839550	2841550	5.31425	0.926237	0.329961	2.80711	0.0551824
chr5	3564235	3566235	5.6128	1.07071	0.317824	3.36887	0.0184608
chr5	3738987	3741956	6.3504	1.00694	0.308144	3.26775	0.021949
chr5	4015329	4017020	5.32597	0.84056	0.329382	2.55193	0.0924531
chr5	4027181	4029181	5.88953	0.994484	0.311052	3.19716	0.0257584
chr5	4628481	4630481	5.39263	1.0173	0.32625	3.11816	0.030267
chr5	4698963	4700963	5.96949	1.06304	0.309826	3.43107	0.0163811
chr5	5938642	5940642	5.87142	1.44458	0.311374	4.63937	0.00169009
chr5	5966858	5968858	5.87277	1.19262	0.311349	3.83048	0.00745316
chr5	5978566	5980566	5.87155	0.828927	0.311372	2.66218	0.0743123
chr5	5982566	5984566	5.25019	0.874913	0.333291	2.62508	0.0802186
chr5	6899714	6901714	5.58137	1.01457	0.318855	3.18192	0.0265356
chr5	6901714	6903714	5.854	1.2028	0.311699	3.85886	0.00705715
chr5	6903714	6905714	5.85169	1.08279	0.311743	3.47335	0.0154261
chr5	6905714	6907714	5.63825	1.03891	0.317031	3.277	0.021558
chr5	7876437	7878437	6.78817	0.898508	0.314204	2.85963	0.0492822
chr5	7878437	7880437	7.23449	0.912429	0.328811	2.77494	0.0593224
chr5	7880437	7882437	6.87284	1.28395	0.316332	4.05887	0.004855
chr5	7882437	7884437	6.87576	1.64069	0.316411	5.1853	0.000512131
chr5	7884437	7886437	6.3219	1.34711	0.30804	4.37315	0.00291854
chr5	9956279	9958279	6.10137	0.821183	0.308481	2.66202	0.0743123
chr5	9975714	9977714	5.8229	1.11034	0.312318	3.55515	0.0134275
chr5	9977714	9979714	5.78966	0.912043	0.313034	2.91356	0.0446204
chr5	10013159	10015537	5.04675	1.28051	0.345754	3.70352	0.00980963
chr5	10015537	10017537	6.20088	0.928006	0.308007	3.01294	0.0374292
chr5	10314756	10316756	6.16341	0.937284	0.308131	3.04183	0.0350368
chr5	10328634	10330634	6.26855	0.824767	0.307944	2.6783	0.0723168
chr5	14004446	14006446	6.21218	0.820056	0.307982	2.66268	0.0743123
chr5	14006446	14008446	6.68814	0.953914	0.312088	3.05655	0.0339917
chr5	15333188	15335538	6.21562	1.0851	0.307975	3.52332	0.0142849
chr5	16519956	16521956	6.19099	0.907691	0.308033	2.94673	0.0419864
chr5	17305630	17307517	6.31965	0.799059	0.308034	2.59406	0.0850607
chr5	17310834	17313136	6.03637	0.955523	0.30904	3.0919	0.0317159
chr5	18486318	18489443	5.2707	0.895596	0.332195	2.69599	0.0697339
chr5	18552906	18555290	5.83382	0.886448	0.312095	2.84032	0.0511693
chr5	18670178	18671877	4.15451	1.67843	0.451061	3.72108	0.00945013
chr5	21050409	21051433	4.0789	1.22986	0.465175	2.64387	0.0773303
chr5	21067468	21068443	4.04751	1.21962	0.471346	2.58753	0.085986
chr5	34000773	34002773	6.80041	0.836156	0.314493	2.65874	0.0746596
chr5	34420017	34422747	5.29551	0.960485	0.330908	2.90258	0.0455678
chr5	34446609	34448609	5.49104	0.912646	0.322131	2.83315	0.0519254
chr5	34450609	34452609	5.87758	0.8018	0.311263	2.57596	0.0878689
chr5	34468004	34470004	6.47809	0.890723	0.30905	2.88213	0.0474889
chr5	34470004	34472088	5.473	0.870241	0.322842	2.69556	0.0698056
chr5	34474566	34476566	6.3365	0.824027	0.308089	2.67464	0.0727221
chr5	34476566	34478566	6.68734	0.974759	0.312073	3.1235	0.0300804
chr5	34480566	34482566	6.71351	1.05785	0.312584	3.3842	0.0178915
chr5	34482566	34484566	6.65878	0.889035	0.311549	2.8536	0.0497505
chr5	34488566	34490566	6.94479	1.06764	0.318383	3.35332	0.0187381
chr5	34490566	34492566	6.83771	0.876699	0.315412	2.77954	0.0585434
chr5	34506566	34508566	6.18874	0.855944	0.30804	2.77868	0.0586666
chr5	34508566	34510566	7.29381	0.915951	0.331252	2.76512	0.0604159
chr5	34510566	34512566	7.26743	0.86575	0.330156	2.62224	0.0805379
chr5	34512566	34513978	5.09849	0.868302	0.342299	2.53667	0.0949939
chr5	34520748	34522748	6.5747	0.816021	0.31021	2.63055	0.0793581
chr5	34768344	34770344	5.35012	0.899503	0.328214	2.74059	0.0634794
chr5	34770344	34772344	6.36559	0.824575	0.308214	2.67533	0.0727016
chr5	35318646	35321442	5.47781	0.897213	0.322651	2.78076	0.0584124
chr5	35372924	35374787	5.15885	0.868329	0.33852	2.56508	0.089941
chr5	35888687	35891480	6.25616	1.03006	0.30794	3.34499	0.018927
chr5	38539187	38541187	6.11965	0.842371	0.308359	2.73179	0.0647475
chr5	38541187	38543187	6.06246	0.817619	0.308792	2.6478	0.0767347
chr5	38860442	38862129	4.70272	1.23427	0.375057	3.29088	0.0209551
chr5	41154466	41156466	6.36682	0.879174	0.30822	2.85242	0.0498442
chr5	41230476	41231653	3.85752	1.32968	0.512959	2.59217	0.0853722
chr5	42930890	42933218	6.1383	0.908354	0.308251	2.9468	0.0419864
chr5	42979594	42981298	5.03506	1.21979	0.346563	3.51969	0.0142849
chr5	43047443	43049443	5.42001	0.878766	0.325045	2.70352	0.0686113
chr5	43049443	43051443	6.0199	1.08907	0.309214	3.52205	0.0142849
chr5	43057613	43059613	6.87513	0.871124	0.316394	2.75329	0.0618832
chr5	45491214	45492838	5.19838	0.852995	0.336186	2.53727	0.0948769
chr5	45792883	45795531	5.61178	1.02201	0.317857	3.21533	0.0247149
chr5	45903840	45906871	5.23968	0.960804	0.333863	2.87784	0.047797
chr5	49896804	49898534	5.43812	0.826577	0.324273	2.54902	0.0930073
chr5	51742226	51744226	5.62485	0.806514	0.317444	2.54065	0.0944987
chr5	53339766	53342003	5.35147	0.924505	0.328151	2.81732	0.0538683
chr5	54487989	54490116	4.92625	0.911244	0.354686	2.56915	0.0892859
chr5	54515001	54517408	6.16105	0.840883	0.308141	2.72889	0.0650979
chr5	58816425	58818425	5.6791	0.801859	0.315831	2.53889	0.0947136
chr5	58818425	58820425	5.71915	0.815103	0.314743	2.58974	0.0858544
chr5	58948165	58950165	5.43481	0.881994	0.324413	2.71874	0.0666777
chr5	59477854	59480126	5.28876	0.864455	0.331254	2.60965	0.0826962
chr5	59480126	59482126	5.84231	0.953587	0.311926	3.0571	0.0339917
chr5	59482126	59483388	4.74493	1.15889	0.370806	3.12532	0.0300685
chr5	60552490	60553747	4.9581	0.977125	0.352194	2.7744	0.0593224
chr5	62047691	62049349	5.22648	1.24683	0.334593	3.72642	0.00933906
chr5	62733478	62735307	4.83228	0.937631	0.36262	2.58571	0.0862295
chr5	62735307	62737307	5.70229	0.999457	0.31519	3.17097	0.0270934
chr5	62849338	62850523	4.15786	1.27927	0.450458	2.83993	0.051182
chr5	65911282	65913282	6.06014	0.799349	0.308812	2.58846	0.0858544
chr5	65939268	65941268	5.41393	1.00633	0.325308	3.09347	0.0316975
chr5	65941268	65943268	5.26661	1.072	0.332411	3.22491	0.0242984
chr5	65963816	65966308	5.9322	0.800397	0.310359	2.57894	0.087551
chr5	66038255	66040255	6.4098	0.957552	0.308476	3.10414	0.0309379
chr5	66179787	66181787	5.72652	0.917736	0.314552	2.9176	0.0442115
chr5	66524886	66526490	5.44781	0.837853	0.323868	2.58702	0.0860855
chr5	68748519	68750519	6.26748	0.822267	0.307943	2.67019	0.0731678
chr5	68750519	68752672	5.79432	0.799164	0.31293	2.55381	0.0921831
chr5	68810156	68812156	6.61094	1.26221	0.31075	4.06184	0.004855
chr5	71127197	71130033	5.81129	0.815343	0.312561	2.60859	0.0826962
chr5	71317147	71319361	6.18579	1.04173	0.308049	3.3817	0.0180228
chr5	72241974	72244427	6.08752	0.979613	0.308583	3.17455	0.0270151
chr5	72244427	72246427	6.40998	1.18296	0.308477	3.83485	0.00743407
chr5	72731347	72734459	5.74299	1.05586	0.314136	3.36116	0.0185305
chr5	73269673	73271673	5.37556	1.0947	0.327025	3.34744	0.0188237
chr5	73396457	73398457	5.60943	0.951159	0.317932	2.9917	0.0385349
chr5	73398457	73400457	6.78928	0.826456	0.31423	2.6301	0.079369
chr5	73875960	73877960	6.29267	1.05486	0.307972	3.42519	0.0165025
chr5	73892372	73894372	5.5938	0.848401	0.318441	2.66424	0.0740801
chr5	74210856	74211949	4.07905	1.46063	0.465146	3.14016	0.029057
chr5	74914294	74916294	5.305	0.859503	0.330425	2.6012	0.0838163
chr5	76924463	76927319	5.86389	0.905892	0.311513	2.90804	0.0450814
chr5	78271833	78273833	5.62087	0.861762	0.317569	2.71362	0.0672332
chr5	78470312	78472312	5.53779	0.817923	0.320377	2.55301	0.0922507
chr5	79080344	79081405	3.78213	1.82237	0.531702	3.42744	0.0165025
chr5	79095912	79098211	6.38629	0.894347	0.308326	2.90065	0.0457222
chr5	79438303	79440303	5.81844	0.791838	0.31241	2.53461	0.0954844
chr5	81118600	81120600	5.51301	0.871397	0.32129	2.71218	0.0673902
chr5	85864782	85867587	5.49259	1.07057	0.322071	3.32402	0.0196096
chr5	87466562	87469755	6.01229	0.913117	0.309298	2.95222	0.0416928
chr5	88133412	88135412	5.49506	0.989577	0.321975	3.07346	0.0327463
chr5	88135412	88138291	5.90793	0.878457	0.310742	2.82697	0.0525841
chr5	89318435	89320015	6.039	0.905022	0.309014	2.92874	0.0436609
chr5	89387570	89389811	5.64273	0.821416	0.316895	2.59208	0.0853722
chr5	89393811	89395811	5.6333	0.810895	0.317182	2.55656	0.091822
chr5	90167208	90169208	6.93765	0.888923	0.31817	2.79386	0.0564869
chr5	90169208	90171208	6.62977	1.01966	0.311052	3.2781	0.021558
chr5	90171208	90173208	6.69638	0.98345	0.312246	3.1496	0.0283813
chr5	90175208	90177208	6.0593	1.1775	0.30882	3.81289	0.00779192
chr5	90177208	90179208	5.27241	0.897454	0.332105	2.70232	0.0686924
chr5	90181208	90183208	5.87071	1.0623	0.311387	3.41152	0.0167642
chr5	90185208	90187208	6.17999	0.912283	0.308068	2.9613	0.0407174
chr5	90191208	90193208	5.26012	0.951243	0.332757	2.85867	0.0493115
chr5	90210137	90212137	5.19884	0.852392	0.336159	2.53568	0.0952609
chr5	90212137	90214137	5.60376	0.853182	0.318115	2.68199	0.0718354
chr5	90371460	90373460	5.54146	0.880983	0.320244	2.75097	0.0621097
chr5	90741676	90743676	5.53687	1.09276	0.32041	3.41051	0.0167642
chr5	90743676	90745676	5.79021	0.929408	0.313021	2.96915	0.0400351
chr5	92682413	92685046	5.77237	0.86573	0.313428	2.76213	0.0605933
chr5	95443750	95445303	4.8356	1.03831	0.362324	2.86568	0.0488851
chr5	96055080	96057080	6.23428	0.797331	0.30795	2.58916	0.0858544
chr5	96564527	96566440	5.83404	0.800287	0.31209	2.56428	0.089984
chr5	98839756	98841860	4.43976	1.92183	0.406303	4.73003	0.00143456
chr5	100998258	101000844	5.41162	0.908013	0.325409	2.79037	0.0568908
chr5	101013187	101014796	5.5926	0.901467	0.31848	2.83053	0.05218
chr5	101414750	101417570	5.38116	0.956458	0.326769	2.92701	0.0438429
chr5	101567064	101569324	6.13993	0.908572	0.308243	2.94759	0.0419864
chr5	101576370	101578975	6.18731	0.851489	0.308044	2.76418	0.0604963
chr5	106841214	106843214	6.04051	0.805528	0.308999	2.6069	0.0826962
chr5	106899589	106901589	5.5286	0.883854	0.320711	2.75592	0.0614952
chr5	111743637	111744693	4.08342	1.17491	0.464302	2.53049	0.0963764
chr5	113991243	113993634	5.78458	0.816103	0.313148	2.60613	0.0828299
chr5	113993634	113995480	5.56147	1.16254	0.319536	3.6382	0.0111108
chr5	114757618	114760414	6.66823	0.784693	0.311718	2.51731	0.0994655
chr5	114786885	114788885	5.99818	0.854748	0.309463	2.76204	0.0605933
chr5	114788885	114790885	5.82803	0.789671	0.312212	2.52928	0.0966626
chr5	114792885	114794885	6.19876	0.801726	0.308012	2.6029	0.0835273
chr5	114798885	114800885	4.93321	0.904458	0.354133	2.55401	0.0921831
chr5	114800885	114802885	4.89816	1.17587	0.356965	3.29406	0.0207409
chr5	114825162	114827162	5.63829	0.805199	0.317029	2.53983	0.0946188
chr5	124014514	124016090	5.64505	0.928591	0.316824	2.93093	0.04344
chr5	124017978	124020476	5.48675	0.857235	0.322298	2.65976	0.0746039
chr5	125543212	125545618	5.17469	0.931276	0.337571	2.75876	0.0611196
chr5	126994568	126996568	5.5363	0.855368	0.32043	2.66943	0.0731678
chr5	127807540	127808630	3.75542	1.41879	0.538677	2.63384	0.0788133
chr5	127812414	127814437	5.25797	0.900203	0.332872	2.70435	0.0684332
chr5	129837769	129839769	5.44795	1.12082	0.323862	3.4608	0.0157041
chr5	129861381	129863381	6.02495	0.917579	0.309159	2.96798	0.040077
chr5	129863381	129865381	6.17342	1.11679	0.308092	3.62485	0.0115287
chr5	129865381	129867381	5.98556	1.08414	0.309618	3.50153	0.0145366
chr5	130152660	130154395	4.41986	1.26402	0.409031	3.09027	0.0317838
chr5	130232299	130234325	5.97491	1.29794	0.309754	4.19022	0.00384871
chr5	130473460	130474987	4.88652	1.0622	0.357934	2.96759	0.040077
chr5	133154771	133156771	6.35012	0.803598	0.308143	2.60788	0.0826962
chr5	134565598	134567598	6.31096	0.964827	0.30801	3.13245	0.0295755
chr5	135040472	135042472	6.62924	0.819301	0.311043	2.63404	0.0788133
chr5	135050472	135052472	6.41635	0.921678	0.308522	2.98739	0.0390145
chr5	135054472	135056472	5.52829	0.810448	0.320722	2.52695	0.0971281
chr5	139227008	139228590	5.38971	1.14078	0.326381	3.49522	0.0146598
chr5	139972528	139974083	5.74662	0.862671	0.314046	2.74696	0.0627228
chr5	142239945	142241945	6.46535	0.799257	0.308927	2.5872	0.0860614
chr5	147114088	147116088	5.72794	0.847675	0.314515	2.69518	0.0698056
chr5	147204364	147206364	5.39426	0.86169	0.326177	2.64179	0.0776701
chr5	147206364	147208364	5.48834	0.972203	0.322236	3.01706	0.0370573
chr5	147208364	147210364	5.85673	1.09091	0.311647	3.50046	0.0145366
chr5	147210364	147212364	5.90351	1.08301	0.310815	3.48441	0.0150246
chr5	147244111	147246111	5.39214	0.987649	0.326272	3.02707	0.0363505
chr5	147246111	147248111	5.70247	1.15394	0.315186	3.66113	0.0107495
chr5	147248111	147250111	5.71544	1.38817	0.31484	4.40912	0.00278401
chr5	147250111	147252111	5.85627	1.31068	0.311656	4.20553	0.00378661
chr5	147317966	147320673	6.78167	1.05194	0.314054	3.34955	0.0188135
chr5	147465424	147467424	5.59374	0.904845	0.318443	2.84147	0.0511332
chr5	147467424	147469424	5.58871	0.939001	0.318609	2.94719	0.0419864
chr5	147508435	147511374	5.76982	1.20447	0.313488	3.84216	0.00733818
chr5	147511374	147513374	5.73926	1.92079	0.314229	6.11272	7.58601e-05
chr5	147513374	147515374	6.04997	1.32013	0.308907	4.27357	0.00343911
chr5	147515374	147517374	5.31336	1.04854	0.330006	3.17733	0.0268531
chr5	147521374	147523374	5.19761	0.960146	0.33623	2.85562	0.0497321
chr5	147536862	147538862	4.59644	0.981433	0.38666	2.53823	0.0947237
chr5	147540862	147542862	5.04311	1.06591	0.346005	3.08062	0.0324902
chr5	147773853	147775853	5.69738	0.811438	0.315324	2.57335	0.0884145
chr5	148873162	148874889	5.7339	0.801646	0.314363	2.55006	0.0927678
chr5	150180355	150181659	4.55755	3.09294	0.391243	7.90541	1.96306e-06
chr5	152829750	152831979	5.46929	1.13603	0.322991	3.51722	0.0143447
chr5	153913487	153916119	5.69291	0.834046	0.315446	2.64402	0.0773229
chr5	153964758	153967306	5.50947	0.815895	0.321424	2.53838	0.0947195
chr5	153967306	153969306	6.15332	1.30099	0.308176	4.22159	0.00368069
chr5	154571387	154573948	5.75185	0.847688	0.313918	2.70035	0.0689533
chr5	154965859	154967661	5.20552	0.8848	0.335776	2.63509	0.0787643
chr5	157315562	157317562	6.20955	0.949049	0.307987	3.08146	0.0324236
chr5	157337594	157339435	5.9638	0.781873	0.309903	2.52296	0.0980185
chr5	157347435	157349435	6.02055	0.950984	0.309207	3.07556	0.0327463
chr5	157349435	157351435	5.78432	0.796756	0.313154	2.5443	0.0938335
chr5	157351435	157353435	6.34468	0.942052	0.30812	3.05742	0.0339917
chr5	158599275	158601275	5.63259	0.851295	0.317204	2.68375	0.0715256
chr5	158601275	158603275	6.61084	0.783069	0.310748	2.51995	0.098756
chr5	158613275	158615275	7.22082	0.941657	0.328259	2.86864	0.0487131
chr5	158615275	158617275	6.13465	0.923399	0.308271	2.99541	0.0383025
chr5	158627275	158629275	5.3169	0.950584	0.32983	2.88204	0.0474889
chr5	158938767	158940767	5.38543	0.882143	0.326575	2.7012	0.0688433
chr5	158942767	158944767	5.97967	0.808107	0.309693	2.60938	0.0826962
chr5	159697197	159699197	6.84146	0.82575	0.315508	2.61721	0.0813438
chr5	159711685	159713685	5.93634	0.870506	0.310296	2.8054	0.0553131
chr5	159715685	159717685	7.38837	0.892733	0.33532	2.66233	0.0743123
chr5	159717685	159719685	6.54531	0.977336	0.309814	3.15459	0.0281169
chr5	159721685	159723685	7.03284	1.07008	0.321198	3.33153	0.0193062
chr5	159723685	159725685	6.50208	1.30598	0.3093	4.22238	0.00368069
chr5	160269636	160270276	3.45882	1.64201	0.629553	2.60822	0.0826962
chr5	160299862	160301256	4.97408	1.03316	0.350979	2.94364	0.0422275
chr5	170177872	170179872	6.96241	0.988168	0.31892	3.09849	0.0313922
chr5	170181576	170182711	5.70737	0.94598	0.315054	3.0026	0.0380005
chr5	170199682	170202219	6.07606	0.817895	0.308675	2.6497	0.0764617
chr5	171050030	171052030	6.52958	1.05052	0.309618	3.39297	0.0174931
chr5	171052030	171054030	5.61758	0.824949	0.317673	2.59685	0.0844912
chr5	172438231	172440231	6.35522	0.803394	0.308165	2.60702	0.0826962
chr5	172463762	172465762	6.20988	0.852584	0.307986	2.76825	0.0599789
chr5	174811318	174813318	5.6487	0.964068	0.316715	3.04396	0.0349139
chr5	174824336	174825528	4.24601	1.2474	0.435311	2.86555	0.0488851
chr5	175881308	175883308	5.91115	0.925325	0.31069	2.97829	0.0396069
chr5	178184796	178186796	4.75702	0.976267	0.369624	2.64124	0.0776924
chr5	180386577	180387568	3.72317	2.66078	0.54734	4.86129	0.00107575
chr5	180397028	180398203	3.22669	2.65194	0.721586	3.67515	0.0105006
chr5	180402185	180404118	4.34376	3.22059	0.419978	7.66846	2.53902e-06
chr6	971245	973649	5.94491	0.78059	0.31017	2.51665	0.0995778
chr6	1075910	1077910	6.17885	0.943128	0.308072	3.06139	0.0337377
chr6	1250570	1252291	6.43945	0.953157	0.3087	3.08765	0.0319206
chr6	1619780	1621780	5.95095	0.890533	0.310083	2.87192	0.0485002
chr6	1623780	1625780	6.29242	1.03156	0.307971	3.34952	0.0188135
chr6	10098320	10100798	5.86651	1.02061	0.311464	3.27682	0.021558
chr6	10140603	10142603	5.72073	1.15258	0.314701	3.66244	0.0107344
chr6	10162728	10164728	6.43675	1.08052	0.308678	3.50048	0.0145366
chr6	10311183	10313183	5.17938	0.988985	0.337294	2.93212	0.0433703
chr6	10382641	10385009	5.90463	0.993304	0.310796	3.196	0.0257719
chr6	11289729	11291729	6.3573	0.827487	0.308175	2.68512	0.0714028
chr6	14298554	14300554	5.80389	1.01054	0.31272	3.23144	0.0239206
chr6	21262807	21265683	6.3178	0.83551	0.308028	2.71245	0.0673902
chr6	29875117	29877531	4.69958	1.95307	0.375382	5.20289	0.000510048
chr6	31275090	31277304	5.43149	1.21384	0.324553	3.74005	0.00916138
chr6	32485448	32487637	1.78763	6.00223	2.32404	2.58267	0.0868018
chr6	32488781	32490817	1.88932	6.76829	2.09988	3.22318	0.0243847
chr6	32520214	32521708	2.4072	4.80206	1.3068	3.67467	0.0105006
chr6	32570834	32573610	3.53315	5.51824	0.604262	9.1322	2.09413e-07
chr6	32575108	32576289	2.80033	4.6547	0.959232	4.85253	0.0010855
chr6	32576289	32578289	5.34886	2.24802	0.328275	6.84798	1.57653e-05
chr6	32578289	32579407	3.34706	3.12391	0.671229	4.65401	0.0016698
chr6	32580962	32583345	5.00114	0.980836	0.348977	2.81061	0.054636
chr6	32583345	32585142	4.84534	1.94721	0.361464	5.38701	0.000327856
chr6	32589348	32592047	4.84453	1.13333	0.361535	3.13478	0.0294301
chr6	32594565	32597407	5.10843	5.73885	0.341659	16.797	7.16414e-12
chr6	32652527	32653593	4.31009	1.62552	0.425093	3.82391	0.00756615
chr6	32654112	32655131	3.80915	1.76623	0.524829	3.36533	0.0184872
chr6	33698403	33700403	6.57168	0.85792	0.310168	2.76599	0.0603278
chr6	34986335	34988335	6.53164	0.894186	0.309643	2.8878	0.04696
chr6	35351933	35352967	3.68556	2.78545	0.55779	4.99372	0.000819794
chr6	35798120	35800120	5.16604	1.0185	0.338087	3.01255	0.0374384
chr6	38549954	38551954	6.13926	1.07945	0.308246	3.50191	0.0145366
chr6	38551954	38553954	5.72501	0.947419	0.314591	3.01159	0.037439
chr6	38572552	38574552	6.59694	0.934346	0.310534	3.00883	0.0375956
chr6	38574552	38576552	6.01951	0.935222	0.309218	3.02447	0.0364632
chr6	38576552	38578552	6.85814	0.917284	0.315941	2.90334	0.0454693
chr6	38584552	38586552	6.45338	0.924883	0.308819	2.99491	0.0383025
chr6	38586552	38588552	6.37115	0.815289	0.308242	2.64496	0.0771861
chr6	38598552	38600552	6.10194	0.825809	0.308477	2.67705	0.0725098
chr6	40104931	40106931	6.39652	0.842629	0.308388	2.73236	0.0647475
chr6	40113426	40115426	6.54469	1.06379	0.309806	3.43373	0.0162585
chr6	40115426	40117426	5.75213	0.910264	0.313911	2.89976	0.0457222
chr6	43358359	43360359	6.39884	1.07089	0.308403	3.47237	0.0154451
chr6	43360359	43362359	5.87554	0.802118	0.311299	2.57668	0.0877743
chr6	45473894	45475894	5.89013	0.855407	0.311042	2.75013	0.0622409
chr6	46027519	46029519	6.13442	0.883845	0.308272	2.86709	0.0487767
chr6	46475476	46477476	6.09566	0.895289	0.308522	2.90187	0.0456205
chr6	48076484	48077651	4.65155	1.07743	0.38048	2.83175	0.0520013
chr6	48117198	48120275	5.90946	1.0919	0.310717	3.51412	0.0143906
chr6	51357514	51360058	6.22942	0.866312	0.307955	2.81311	0.0543574
chr6	52191112	52193112	5.98489	0.946918	0.309626	3.05826	0.0339567
chr6	52193112	52195112	6.17168	0.941481	0.308098	3.05578	0.0340193
chr6	52784652	52786652	6.11913	0.788753	0.308362	2.55788	0.0914665
chr6	52786652	52788652	5.84419	1.20281	0.311889	3.85654	0.00705715
chr6	52794652	52796652	6.23922	0.78637	0.307946	2.5536	0.0921831
chr6	53169215	53171215	5.45254	0.852621	0.323672	2.63421	0.0788133
chr6	56183206	56185206	5.87376	1.0123	0.311332	3.25152	0.0227577
chr6	57704295	57706191	4.88715	0.953826	0.357881	2.66521	0.073912
chr6	57725499	57727604	5.14512	1.05597	0.339356	3.1117	0.030465
chr6	57727604	57730404	5.25795	1.06332	0.332873	3.19438	0.0258835
chr6	57748419	57750419	4.69045	0.995098	0.376331	2.64421	0.0773025
chr6	57750419	57752419	4.95268	1.25624	0.35261	3.56268	0.013219
chr6	57752419	57754419	4.80286	1.08364	0.365287	2.96654	0.0401106
chr6	57754419	57755658	4.03152	1.40958	0.474563	2.97027	0.0400351
chr6	57810302	57811604	4.1459	1.15823	0.452616	2.55896	0.0912192
chr6	64149029	64150615	5.96854	1.25746	0.309839	4.05843	0.004855
chr6	64150615	64152615	7.30588	1.5046	0.331759	4.53522	0.00215866
chr6	64164611	64167274	5.95588	0.894436	0.310013	2.88516	0.0473571
chr6	64167274	64169274	6.59618	1.21386	0.310523	3.90909	0.00649975
chr6	64169274	64171274	5.98162	0.925006	0.309668	2.98709	0.0390145
chr6	64223687	64225687	6.53412	1.00293	0.309673	3.23867	0.0234883
chr6	64227687	64229687	6.36711	0.982789	0.308222	3.18858	0.026163
chr6	67695085	67698440	6.36483	0.811962	0.30821	2.63444	0.0788133
chr6	69601976	69603976	4.71677	1.06635	0.37362	2.8541	0.0497321
chr6	72497890	72500020	5.39239	0.823287	0.326261	2.5234	0.0979953
chr6	72500020	72502761	6.11332	0.838072	0.308399	2.71749	0.0667793
chr6	72744728	72746728	5.93597	0.881685	0.310302	2.84138	0.0511332
chr6	72746728	72748728	5.26627	0.860193	0.33243	2.5876	0.085986
chr6	72891715	72893146	5.07893	0.957744	0.343582	2.78753	0.0572023
chr6	74293655	74294831	5.23192	0.947487	0.334291	2.83432	0.0518067
chr6	76045386	76047386	5.25564	0.96285	0.332997	2.89147	0.0467178
chr6	76075310	76077948	5.76778	0.806874	0.313536	2.57347	0.0884111
chr6	76149322	76151322	5.63899	0.945685	0.317008	2.98316	0.0392602
chr6	76151322	76153322	4.75539	1.05544	0.369784	2.85421	0.0497321
chr6	76153322	76155322	5.44895	0.833843	0.323821	2.57501	0.0880897
chr6	76196271	76198271	6.06466	0.784236	0.308772	2.53985	0.0946188
chr6	76237426	76239426	5.61283	0.863746	0.317824	2.71769	0.0667638
chr6	76506738	76508495	5.18307	0.887752	0.337076	2.63368	0.0788259
chr6	76508495	76510495	6.36074	1.00706	0.308191	3.26766	0.021949
chr6	76510495	76512495	6.14046	0.83211	0.30824	2.69955	0.0690961
chr6	76512495	76514559	5.40064	0.854026	0.325893	2.62057	0.080764
chr6	79966116	79967020	4.02708	1.81415	0.475464	3.81553	0.00776126
chr6	80080865	80082717	5.29834	1.17783	0.330763	3.56095	0.0132214
chr6	80082717	80084717	5.92794	1.0242	0.310424	3.29935	0.0205988
chr6	80117731	80119731	5.3053	0.834901	0.33041	2.52686	0.0971281
chr6	80121731	80123731	5.69779	0.851607	0.315312	2.70083	0.0688973
chr6	80123731	80125731	5.35049	0.87145	0.328197	2.65526	0.0754252
chr6	81234310	81236310	5.16016	0.983243	0.33844	2.90522	0.045277
chr6	81349351	81350485	4.62684	1.00267	0.383206	2.61653	0.0814224
chr6	81357327	81358750	4.61471	1.08262	0.384572	2.81512	0.0540874
chr6	81358750	81360750	6.00298	1.27863	0.309406	4.13253	0.00428671
chr6	81360750	81363145	5.49487	0.810447	0.321982	2.51706	0.0994924
chr6	81382324	81383353	3.97296	1.33422	0.486773	2.74095	0.0634468
chr6	82723695	82725695	6.8326	0.880001	0.315283	2.79115	0.0568445
chr6	82725695	82727695	6.74021	1.03275	0.313136	3.2981	0.0205992
chr6	82810275	82812001	5.08972	1.40164	0.342871	4.08795	0.00463924
chr6	83104258	83105483	3.59773	1.59781	0.583728	2.73726	0.0639615
chr6	85482674	85485103	5.78892	0.900414	0.31305	2.87626	0.0479763
chr6	86458276	86459783	4.83023	1.02452	0.362802	2.8239	0.0529967
chr6	88130762	88132179	3.92289	1.46194	0.497775	2.93696	0.0429847
chr6	90215882	90217882	5.5498	0.859623	0.319946	2.68677	0.0710666
chr6	99790064	99792064	5.7859	0.890894	0.313118	2.84523	0.0505603
chr6	100643823	100645201	4.11225	1.58682	0.458821	3.45847	0.0157804
chr6	100902546	100904546	5.07603	1.77528	0.343774	5.16408	0.000533255
chr6	100940001	100942001	5.52861	0.888457	0.320711	2.77028	0.0597425
chr6	107138858	107141508	6.13648	0.822874	0.308261	2.66941	0.0731678
chr6	107522776	107524776	6.12158	0.887525	0.308347	2.87833	0.0477804
chr6	107524776	107526776	5.18473	0.907349	0.336979	2.6926	0.0702376
chr6	107528776	107530776	4.7126	1.04991	0.374044	2.80692	0.0551824
chr6	107530776	107532776	4.98212	1.08889	0.350377	3.10778	0.0307685
chr6	107560993	107562727	5.03801	0.987164	0.346358	2.85013	0.0501871
chr6	107562727	107564727	6.00505	0.853527	0.309381	2.75882	0.0611196
chr6	107564727	107566727	5.53248	0.808213	0.320569	2.52118	0.0984566
chr6	107566727	107568727	5.61655	0.811333	0.317705	2.55373	0.0921831
chr6	109309209	109311209	5.83332	0.886434	0.312105	2.84018	0.0511693
chr6	109571734	109573216	5.06408	1.38546	0.344575	4.02079	0.00518286
chr6	110811907	110814864	6.25686	0.847868	0.30794	2.75335	0.0618832
chr6	111174103	111175824	5.37931	0.876342	0.326853	2.68115	0.0718439
chr6	113681588	113683588	5.66187	0.823729	0.316326	2.60405	0.0832578
chr6	114369922	114372262	5.45558	0.829556	0.323548	2.56394	0.0900131
chr6	114663553	114665553	5.59828	0.91693	0.318294	2.88077	0.0476153
chr6	115920027	115921579	4.48183	1.48471	0.400716	3.70515	0.00980963
chr6	117740710	117741744	4.30606	1.07913	0.425718	2.53486	0.0954485
chr6	119360657	119362657	6.46076	0.901274	0.308885	2.91783	0.0442115
chr6	122438028	122440028	5.40744	1.19687	0.325593	3.67597	0.0105006
chr6	122442028	122444028	5.41085	1.4987	0.325443	4.60511	0.00181788
chr6	122444028	122446028	5.32796	1.04905	0.329284	3.18584	0.0262758
chr6	126183820	126185820	5.34098	1.73222	0.328652	5.27067	0.000427097
chr6	126185820	126187820	5.28907	0.896405	0.331238	2.70623	0.0682292
chr6	131642991	131645933	5.80847	1.26422	0.312621	4.04393	0.0050422
chr6	131645933	131647933	6.36636	1.27679	0.308218	4.14248	0.00422902
chr6	131647933	131649933	5.69975	0.847665	0.315259	2.68879	0.0708269
chr6	138570788	138572788	6.90802	0.900551	0.317307	2.8381	0.0514781
chr6	138572788	138574788	5.78028	0.962696	0.313246	3.07329	0.0327463
chr6	138580788	138582933	5.69947	0.935472	0.315267	2.96724	0.040077
chr6	138588776	138590776	6.12586	0.960717	0.308321	3.11596	0.0303142
chr6	138875207	138877207	6.20739	0.793523	0.307992	2.57644	0.0877743
chr6	138879207	138881207	5.68825	1.03182	0.315575	3.26967	0.0219333
chr6	138881207	138883207	6.29592	0.823112	0.307977	2.67264	0.0728829
chr6	138883207	138885207	5.93172	1.04664	0.310366	3.37226	0.0182994
chr6	138885207	138887092	5.27158	1.01415	0.332149	3.0533	0.0342701
chr6	139899745	139901745	6.10018	0.834436	0.308489	2.70491	0.0684332
chr6	140017931	140020414	6.19817	0.811293	0.308014	2.63395	0.0788133
chr6	141675608	141677273	5.04313	1.07682	0.346003	3.11216	0.030465
chr6	144270244	144272244	5.90868	0.82128	0.31073	2.64307	0.0774649
chr6	145470287	145472287	5.66874	0.834403	0.316127	2.63946	0.0779028
chr6	150712511	150714511	6.77282	0.802926	0.313852	2.5583	0.0913507
chr6	150714511	150717193	6.46645	0.8269	0.308938	2.67659	0.0725232
chr6	152221120	152223652	5.71727	0.818359	0.314792	2.59968	0.0841157
chr6	153384439	153386439	4.62985	0.96907	0.38287	2.53107	0.0963233
chr6	153443689	153445689	5.25942	0.964665	0.332794	2.89868	0.0457954
chr6	154611382	154613382	5.46076	0.875161	0.323336	2.70666	0.06815
chr6	154667671	154669671	5.93233	0.811017	0.310357	2.61318	0.0821442
chr6	160774775	160776775	6.0805	0.820702	0.308639	2.6591	0.0746559
chr6	160776775	160778775	6.28272	0.894631	0.307957	2.90505	0.045277
chr6	160778775	160780490	5.25402	1.14566	0.333084	3.43954	0.0162292
chr6	160792746	160794746	5.94834	1.01985	0.31012	3.28856	0.0210697
chr6	160794746	160796746	6.60436	0.804113	0.310647	2.58851	0.0858544
chr6	160796746	160798746	6.04822	0.838903	0.308923	2.71557	0.0671351
chr6	166884039	166886039	5.81238	1.23338	0.312538	3.94633	0.00593657
chr6	166886039	166888039	5.4927	0.943041	0.322066	2.92809	0.0436966
chr6	167121500	167123500	6.37166	0.884041	0.308245	2.86798	0.0487221
chr6	167615664	167618094	5.52803	0.930061	0.320732	2.8998	0.0457222
chr6	167627615	167629013	3.5013	2.11985	0.614875	3.44761	0.0159664
chr6	167629013	167631058	5.19173	1.24228	0.336571	3.69098	0.0100896
chr6	168363277	168365277	6.15251	0.881994	0.30818	2.86195	0.0491539
chr6	168365277	168367277	6.52958	0.832577	0.309618	2.68905	0.0707923
chr6	168673992	168675992	6.41159	0.984364	0.308489	3.19093	0.0260671
chr6	169015341	169016363	2.82752	2.52865	0.940565	2.68844	0.0708438
chr6	169077633	169080162	6.3017	0.958612	0.307989	3.11249	0.030465
chr6	169277150	169278952	5.22612	0.846768	0.334613	2.53059	0.0963764
chr7	155625	157352	4.57786	2.08253	0.388827	5.35594	0.000343781
chr7	2306285	2308285	4.54422	1.35061	0.392858	3.43792	0.0162559
chr7	3707232	3708613	4.9017	1.093	0.356674	3.06443	0.0334569
chr7	4539212	4541175	5.10662	0.967732	0.341775	2.83149	0.0520189
chr7	5477107	5479107	6.1712	0.890167	0.3081	2.88921	0.0468703
chr7	5522868	5524308	4.92938	0.894036	0.354437	2.52241	0.0980834
chr7	5965820	5967780	5.24182	0.852954	0.333746	2.5557	0.0919277
chr7	6836261	6838273	5.41996	0.862533	0.325047	2.65356	0.0757851
chr7	6965097	6967097	6.25573	0.898345	0.30794	2.91727	0.0442115
chr7	7968182	7970182	5.62794	0.901457	0.317348	2.84059	0.0511693
chr7	8390473	8392130	4.47015	1.28862	0.402243	3.20357	0.0254298
chr7	8635434	8637923	5.36716	0.897842	0.327414	2.74222	0.0633823
chr7	12105923	12107923	6.33035	0.80293	0.308067	2.60635	0.0828073
chr7	12150410	12152449	6.17947	0.782696	0.30807	2.54064	0.0944987
chr7	12173027	12175516	5.62739	0.860509	0.317365	2.71142	0.0674411
chr7	12341861	12343861	5.73695	1.08856	0.314287	3.46358	0.0156906
chr7	16941488	16943488	5.98071	1.23862	0.309679	3.99967	0.00554367
chr7	16945488	16947488	6.78225	0.795096	0.314067	2.53161	0.0962256
chr7	16947488	16949488	5.82272	0.948266	0.312321	3.03619	0.0354414
chr7	16955488	16957488	7.44249	0.967721	0.337755	2.86516	0.0489038
chr7	16957488	16959488	6.76684	0.916146	0.313717	2.92029	0.0440727
chr7	17091686	17093879	5.73816	0.901298	0.314256	2.86804	0.0487221
chr7	20379222	20382143	6.10793	0.896091	0.308435	2.90528	0.045277
chr7	20817049	20819330	4.91615	1.00486	0.355497	2.82663	0.0526166
chr7	21114747	21116747	6.20243	1.02786	0.308003	3.33718	0.0191375
chr7	22567380	22568644	3.96793	1.35121	0.487855	2.7697	0.0597425
chr7	24366458	24368151	5.61722	0.840683	0.317684	2.64629	0.0769694
chr7	28810609	28812913	5.87294	0.819236	0.311346	2.63127	0.0792056
chr7	33364171	33366968	6.19062	0.83231	0.308035	2.702	0.0686924
chr7	33566415	33568199	4.71496	0.965972	0.373804	2.58417	0.0864689
chr7	33682696	33684696	5.49719	0.95225	0.321893	2.95828	0.0410035
chr7	33684696	33686696	5.36212	0.973372	0.327648	2.97078	0.0400351
chr7	33686696	33688696	5.46564	1.00885	0.323138	3.12204	0.0301357
chr7	33724773	33726773	6.00135	0.902768	0.309425	2.91757	0.0442115
chr7	34213996	34216256	5.80727	1.14394	0.312647	3.6589	0.0107652
chr7	38296053	38297777	5.25343	0.905776	0.333116	2.7191	0.0666197
chr7	38741198	38743198	6.26893	1.03035	0.307944	3.34591	0.0188967
chr7	48820327	48823079	5.67406	0.860225	0.315974	2.72245	0.0659676
chr7	50966011	50967285	4.32204	1.1808	0.423258	2.7898	0.0568908
chr7	52340316	52342901	5.78852	0.902746	0.313059	2.88363	0.0474548
chr7	53167315	53170716	6.00364	0.886564	0.309398	2.86545	0.0488851
chr7	53186805	53188454	5.34358	0.952207	0.328527	2.89841	0.0457954
chr7	62472438	62473424	3.78139	1.45472	0.531894	2.73498	0.0643723
chr7	64145670	64147670	6.88592	0.823842	0.316689	2.60143	0.0838163
chr7	65343408	65345408	5.62227	0.849319	0.317525	2.67481	0.0727111
chr7	65501223	65503223	5.37235	1.08418	0.327173	3.31378	0.020037
chr7	65550595	65553158	6.16751	0.823795	0.308115	2.67366	0.0727765
chr7	65589364	65591229	5.30307	1.16714	0.330523	3.53119	0.0139859
chr7	65757321	65758857	5.059	1.18647	0.344918	3.43988	0.0162292
chr7	69627486	69629859	5.9827	0.845331	0.309654	2.72992	0.0650567
chr7	69629859	69631859	6.46534	1.15937	0.308927	3.7529	0.00885027
chr7	70183185	70185185	5.95601	0.973472	0.310011	3.14012	0.029057
chr7	70185185	70187185	5.66394	0.824887	0.316266	2.60821	0.0826962
chr7	70195185	70197185	5.38483	0.857166	0.326602	2.6245	0.0802186
chr7	70946954	70949037	5.34321	1.22796	0.328544	3.73757	0.00918117
chr7	72430755	72431524	3.47279	1.71994	0.624658	2.7534	0.0618832
chr7	72604069	72604651	4.04888	1.85618	0.471074	3.94031	0.00603208
chr7	73210813	73211899	3.75838	1.94601	0.537894	3.61783	0.0117141
chr7	75718107	75720107	6.54655	0.788998	0.30983	2.54655	0.0933118
chr7	75720107	75722507	6.30818	0.869102	0.308003	2.82173	0.053234
chr7	76145154	76146005	2.17646	5.68248	1.59987	3.55184	0.0135524
chr7	76357114	76358476	4.62411	1.91171	0.383511	4.98474	0.000825206
chr7	77024256	77026256	6.09331	0.973407	0.308539	3.15489	0.0281169
chr7	77034256	77036256	5.95047	0.822263	0.310089	2.6517	0.0761211
chr7	77126126	77128126	5.75746	0.995385	0.313782	3.17222	0.0270808
chr7	77130126	77131145	5.2118	0.852417	0.335418	2.54136	0.0943409
chr7	77701682	77703682	5.45825	0.852142	0.323438	2.63464	0.0787928
chr7	83687004	83689004	5.57588	0.905502	0.31904	2.8382	0.0514781
chr7	87922452	87924452	5.2441	0.862914	0.333621	2.58651	0.0861174
chr7	87924452	87926452	5.849	0.861485	0.311795	2.76298	0.0605933
chr7	87926452	87928452	5.62482	0.957864	0.317445	3.01742	0.0370434
chr7	87928452	87930452	6.16535	1.02924	0.308123	3.34035	0.0190832
chr7	89811068	89812183	4.31933	1.4692	0.423672	3.46777	0.0155449
chr7	90268625	90269898	4.48568	1.25975	0.400215	3.14768	0.0284901
chr7	91455919	91457919	5.80132	0.916834	0.312776	2.93128	0.04344
chr7	93219889	93222054	5.12734	1.31277	0.34046	3.85587	0.00705715
chr7	94970602	94972370	5.8566	0.821801	0.31165	2.63694	0.0783378
chr7	97399522	97401187	4.32408	2.71096	0.422948	6.40967	4.28015e-05
chr7	97401187	97403907	5.77916	1.07141	0.313272	3.42007	0.0165222
chr7	97805137	97807137	5.8577	1.03701	0.311629	3.32771	0.0194086
chr7	100536334	100538853	5.41929	0.865534	0.325076	2.66256	0.0743123
chr7	112673602	112675602	5.32019	0.942187	0.329667	2.858	0.0493996
chr7	113382435	113383681	3.89101	1.38137	0.50506	2.73506	0.0643723
chr7	114670367	114671545	4.41791	1.05508	0.409301	2.57777	0.0876832
chr7	116363560	116365463	5.46824	1.63366	0.323033	5.05726	0.00072072
chr7	116714045	116716045	5.59707	1.09812	0.318333	3.44959	0.0159579
chr7	116716045	116718045	6.20674	0.936214	0.307993	3.03972	0.035223
chr7	116920343	116922343	6.44727	0.830305	0.308766	2.68911	0.0707923
chr7	117336838	117338838	6.1604	0.77782	0.308144	2.52421	0.0977569
chr7	120515648	120517648	5.72597	0.946038	0.314566	3.00744	0.0376845
chr7	121383900	121385900	5.66565	0.888906	0.316216	2.81107	0.0546101
chr7	121392719	121394719	6.30669	0.813529	0.308	2.64133	0.0776924
chr7	121811565	121813565	5.54753	0.999754	0.320027	3.12397	0.0300804
chr7	121877951	121879267	3.98548	1.34731	0.484104	2.7831	0.0579477
chr7	124357398	124358914	4.82762	1.33119	0.363036	3.66683	0.0106366
chr7	124358914	124360159	4.17474	1.17892	0.447456	2.63471	0.0787928
chr7	129776290	129778290	5.95619	0.883406	0.310008	2.84962	0.0502017
chr7	129778290	129780290	7.07895	1.12011	0.322806	3.46992	0.0154952
chr7	129782290	129784290	7.07234	1.02568	0.32257	3.17972	0.0266843
chr7	129784290	129786290	6.30895	0.845304	0.308005	2.74445	0.0630834
chr7	129786290	129788290	6.24335	0.814921	0.307943	2.64634	0.0769694
chr7	129790290	129792290	5.63196	0.986636	0.317224	3.11022	0.0305187
chr7	129792290	129794290	6.73379	0.86108	0.313001	2.75105	0.0621097
chr7	130870087	130872087	5.85559	1.01985	0.311669	3.27222	0.0218282
chr7	134273837	134275837	6.0375	0.861299	0.309029	2.78712	0.0572588
chr7	137989172	137991172	4.99693	0.900768	0.349284	2.5789	0.087551
chr7	138300525	138301319	3.69398	1.70855	0.555419	3.07615	0.0327463
chr7	139649400	139652380	5.67728	0.804472	0.315882	2.54674	0.0933118
chr7	147741134	147744020	5.7562	1.33135	0.313812	4.24252	0.0036548
chr7	151735453	151737453	5.09906	0.87198	0.342263	2.54769	0.0932068
chr7	155410919	155412919	6.62997	0.885811	0.311056	2.84776	0.0502446
chr7	158373313	158375313	6.14847	1.02342	0.308199	3.32064	0.0197552
chr8	748503	749561	4.14115	1.3392	0.453479	2.95317	0.0416377
chr8	1948662	1950404	5.78971	0.988	0.313032	3.15622	0.0280914
chr8	2840866	2844525	5.76605	0.861695	0.313577	2.74796	0.0626026
chr8	3497572	3499903	4.85567	0.987632	0.360562	2.73915	0.0636538
chr8	3582086	3584144	5.02484	1.22793	0.347279	3.53585	0.0138613
chr8	4195467	4198200	6.0242	0.890295	0.309167	2.87966	0.0477112
chr8	8667141	8669141	6.6594	0.831808	0.31156	2.66982	0.0731678
chr8	8706424	8708424	6.60817	0.83167	0.310706	2.67671	0.0725232
chr8	8710424	8712424	5.61459	0.985873	0.317768	3.1025	0.0310506
chr8	8957069	8959069	5.66221	0.844867	0.316316	2.67096	0.0731365
chr8	11301275	11303275	6.23866	0.782229	0.307946	2.54015	0.0946188
chr8	11871908	11872895	4.14759	1.25379	0.452309	2.77198	0.0595617
chr8	12950302	12952302	5.85698	0.829567	0.311642	2.66192	0.0743123
chr8	12979336	12981336	6.48601	1.07836	0.30913	3.48838	0.0148825
chr8	12981336	12983336	6.23061	1.0501	0.307954	3.40994	0.0167651
chr8	12983336	12985336	6.3002	0.896381	0.307986	2.91046	0.0448416
chr8	12996822	12998822	5.36447	1.45833	0.327539	4.45237	0.00258976
chr8	13013163	13015758	6.37874	0.864583	0.308283	2.80451	0.0553801
chr8	13015758	13017758	6.19812	1.13428	0.308014	3.68258	0.0103271
chr8	13019740	13022310	5.49997	0.918392	0.321786	2.85405	0.0497321
chr8	13022310	13024310	6.03703	1.32627	0.309033	4.29167	0.00327221
chr8	13032741	13035347	5.52917	1.34036	0.32069	4.17962	0.00394944
chr8	13035347	13037347	4.7646	1.0115	0.368892	2.74199	0.0633823
chr8	13067828	13069828	5.48755	0.914299	0.322267	2.83709	0.0515045
chr8	13076927	13079006	5.9692	0.826776	0.30983	2.66848	0.0732933
chr8	13079006	13081006	5.47367	1.0857	0.322815	3.36322	0.0184872
chr8	13081006	13083006	6.48308	0.98488	0.3091	3.18628	0.0262758
chr8	13112456	13115144	5.45955	0.888495	0.323385	2.74748	0.062669
chr8	13115144	13117144	5.74113	1.11474	0.314182	3.54809	0.0136244
chr8	13126809	13128809	5.84343	0.813935	0.311904	2.60957	0.0826962
chr8	17177668	17179668	5.76825	0.855109	0.313525	2.7274	0.0653263
chr8	17179668	17181668	5.22326	1.03086	0.334773	3.07929	0.0325665
chr8	17639683	17641683	6.08777	0.865139	0.308581	2.8036	0.0553801
chr8	17641683	17643683	6.13086	0.791702	0.308292	2.56802	0.0893723
chr8	17647683	17649683	7.11916	0.959764	0.324285	2.95963	0.0409005
chr8	18265669	18267874	4.84306	1.00867	0.361665	2.78895	0.0569564
chr8	18585624	18586251	3.82572	1.75255	0.520699	3.36576	0.0184872
chr8	18650550	18651577	4.00591	1.25135	0.479817	2.60796	0.0826962
chr8	18817570	18819775	5.45284	0.973412	0.32366	3.00751	0.0376845
chr8	22624865	22626768	5.80029	0.815645	0.312798	2.60757	0.0826962
chr8	22808754	22810754	6.8253	1.05678	0.3151	3.3538	0.0187381
chr8	22866273	22868273	6.15528	1.16121	0.308167	3.76811	0.00851949
chr8	23399554	23401054	4.87287	0.977865	0.359085	2.72322	0.0659209
chr8	23422919	23424919	5.45514	1.04882	0.323566	3.24143	0.0233512
chr8	25106734	25108734	5.98292	0.790167	0.309651	2.5518	0.0924618
chr8	25894119	25896119	5.07284	1.02167	0.343987	2.97008	0.0400351
chr8	26120878	26122213	4.95276	0.907784	0.352604	2.57451	0.0881534
chr8	26295339	26297339	6.52126	0.953055	0.309518	3.07916	0.0325665
chr8	26516132	26518132	6.09292	0.79879	0.308542	2.58892	0.0858544
chr8	26539499	26541499	5.53965	0.889556	0.320309	2.77718	0.0589768
chr8	26541499	26543499	5.3564	0.908196	0.327917	2.76959	0.0597425
chr8	27544413	27545162	3.76721	1.36307	0.535576	2.54506	0.0937261
chr8	28517073	28518380	4.7782	1.08217	0.367593	2.94394	0.0422275
chr8	30284005	30286005	6.66868	0.8618	0.311726	2.7646	0.0604319
chr8	30378223	30380223	5.46326	0.912737	0.323234	2.82376	0.0529967
chr8	31690003	31692093	5.08951	0.904797	0.342884	2.63878	0.0780685
chr8	32960570	32962916	5.65278	0.978827	0.316593	3.09175	0.0317159
chr8	32962916	32964809	5.46232	0.945786	0.323273	2.92566	0.0438985
chr8	34031883	34034060	5.57185	0.996152	0.319178	3.12099	0.030165
chr8	34870209	34872140	4.69078	1.07606	0.376296	2.85961	0.0492822
chr8	36439528	36441533	5.02027	1.1072	0.347602	3.18524	0.0262758
chr8	39328207	39329251	3.87445	1.4018	0.508934	2.75438	0.0617665
chr8	39800922	39802922	6.92521	1.30786	0.317803	4.1153	0.00440622
chr8	39802922	39804922	6.84998	0.919545	0.315727	2.91246	0.044666
chr8	39913702	39915702	6.08183	0.780965	0.308628	2.53044	0.0963764
chr8	39960363	39962363	6.08368	0.835574	0.308613	2.70751	0.0680731
chr8	39978363	39980363	6.68699	1.02974	0.312066	3.29976	0.0205988
chr8	42145213	42147213	6.76334	0.823167	0.313639	2.62457	0.0802186
chr8	42660298	42661233	4.02214	1.44799	0.476471	3.03899	0.0352527
chr8	42773423	42775423	6.39941	0.898752	0.308407	2.91418	0.0446204
chr8	48088441	48090441	5.69996	1.00563	0.315253	3.18991	0.0260678
chr8	48214500	48215113	3.423	1.71479	0.642414	2.6693	0.0731678
chr8	48259545	48261545	5.40011	0.959268	0.325916	2.9433	0.0422379
chr8	48283896	48285896	6.60584	1.10904	0.31067	3.56982	0.013022
chr8	48285896	48287896	6.74758	1.02476	0.313294	3.27094	0.0218635
chr8	48459912	48460633	3.91631	1.83128	0.499259	3.668	0.0106274
chr8	48601879	48602975	5.24643	0.97117	0.333495	2.9121	0.044666
chr8	49583371	49585371	5.89549	0.861363	0.31095	2.7701	0.0597425
chr8	52785620	52787018	4.9308	1.04601	0.354324	2.95213	0.0416928
chr8	53012393	53014744	5.44948	0.855656	0.323799	2.64255	0.0775657
chr8	53267303	53269841	5.38645	0.938775	0.326529	2.87501	0.0481377
chr8	54942496	54944373	5.50888	0.928445	0.321446	2.88834	0.0469198
chr8	54944842	54946335	6.0406	1.1914	0.308998	3.85571	0.00705715
chr8	54946335	54948335	5.55655	0.88214	0.319708	2.7592	0.061087
chr8	56309229	56311229	5.48963	0.820899	0.322186	2.54791	0.0932068
chr8	56596878	56598878	5.89915	1.07875	0.310888	3.4699	0.0154952
chr8	56819679	56820808	5.30618	0.869709	0.330366	2.63256	0.0790265
chr8	56888980	56890980	6.28578	0.817258	0.307961	2.65377	0.0757604
chr8	57308621	57310621	5.96528	0.99782	0.309883	3.21999	0.0245342
chr8	57316621	57318621	6.09815	0.851027	0.308504	2.75856	0.061128
chr8	57318621	57320827	5.22614	0.90748	0.334612	2.71204	0.0673902
chr8	57326238	57328981	5.6925	0.810273	0.315457	2.56857	0.0892904
chr8	59789417	59790389	4.30442	1.27495	0.425972	2.99303	0.0384115
chr8	59942262	59944262	5.42619	0.908601	0.324779	2.79759	0.0559921
chr8	59954262	59956262	5.12903	0.914348	0.340354	2.68646	0.0710965
chr8	59956262	59958262	5.53074	0.815541	0.320633	2.54353	0.0938565
chr8	63076172	63078459	5.55427	1.03473	0.319788	3.23567	0.023649
chr8	63526982	63529899	5.85807	0.910659	0.311622	2.92232	0.04401
chr8	66385301	66386970	5.12379	1.01259	0.340683	2.97224	0.0400351
chr8	66386970	66388970	6.1121	1.15263	0.308407	3.73735	0.00918117
chr8	66388970	66390369	4.88626	1.25215	0.357955	3.49808	0.0146118
chr8	66394748	66398296	6.5379	1.00339	0.30972	3.23965	0.0234729
chr8	66418629	66420952	6.56197	1.03585	0.310034	3.34109	0.0190649
chr8	66420952	66422952	5.46007	0.943825	0.323364	2.91877	0.0442108
chr8	66422952	66425428	6.12204	0.923422	0.308344	2.99477	0.0383025
chr8	67227291	67229220	5.34933	0.849964	0.328252	2.58936	0.0858544
chr8	67866638	67867697	4.07907	1.69292	0.465142	3.63957	0.0111108
chr8	69215955	69217575	5.1428	1.14211	0.339499	3.36411	0.0184872
chr8	69217575	69219575	6.04654	1.00294	0.308939	3.24641	0.0230933
chr8	70268763	70270156	5.39998	1.36559	0.325922	4.18993	0.00384871
chr8	74756407	74758407	6.57722	1.70991	0.310245	5.51147	0.000248637
chr8	74758407	74760407	6.42135	1.03409	0.308559	3.35135	0.0187919
chr8	74824413	74826413	5.23716	1.05386	0.334001	3.15526	0.0281169
chr8	74971672	74974066	5.46557	0.828759	0.323141	2.5647	0.0899786
chr8	75249762	75251762	5.81565	1.03031	0.312469	3.29732	0.0206257
chr8	76234855	76237247	4.70963	1.14187	0.374348	3.05028	0.034405
chr8	76271564	76272272	3.80279	1.56101	0.52643	2.96527	0.0402715
chr8	76663705	76665705	5.39453	0.969211	0.326165	2.97153	0.0400351
chr8	76807224	76808403	4.22232	1.2369	0.439255	2.81591	0.0540507
chr8	76810155	76811715	4.19032	1.27038	0.444728	2.85654	0.0496154
chr8	77219455	77221148	4.5081	1.5029	0.397346	3.78236	0.00831602
chr8	80653206	80655206	5.78549	0.859376	0.313127	2.74449	0.0630834
chr8	80893721	80895721	6.28592	0.941215	0.307961	3.05628	0.0339917
chr8	81014769	81016769	6.18036	0.899665	0.308067	2.92036	0.0440727
chr8	81018769	81020769	5.01575	1.07361	0.347924	3.08576	0.0320032
chr8	81020769	81022769	5.24827	1.10648	0.333395	3.31884	0.019824
chr8	81031559	81033559	5.56182	0.928908	0.319524	2.90716	0.0451251
chr8	81211420	81214596	6.29322	0.825879	0.307973	2.68166	0.0718439
chr8	81278644	81280644	6.39227	0.792821	0.308362	2.57107	0.0889987
chr8	81343888	81345888	6.06045	0.88084	0.30881	2.85237	0.0498442
chr8	81345888	81347888	5.17584	1.19238	0.337503	3.53294	0.0139342
chr8	81347888	81349888	5.50056	0.976492	0.321763	3.03482	0.0355284
chr8	81679074	81681074	5.34977	0.852926	0.328231	2.59855	0.0841844
chr8	81765572	81767572	6.06495	0.851608	0.30877	2.75807	0.0612019
chr8	81767572	81769365	4.76457	0.948958	0.368895	2.57244	0.0887019
chr8	81992045	81994045	6.01409	1.00072	0.309278	3.23566	0.023649
chr8	81994045	81996045	5.91475	0.801217	0.310632	2.57932	0.0875185
chr8	82104570	82106570	6.752	0.874412	0.313389	2.79018	0.0568908
chr8	82106570	82108570	5.90769	0.908812	0.310746	2.92461	0.0439558
chr8	82243260	82244444	4.41797	1.09352	0.409292	2.67174	0.0730284
chr8	82553732	82556557	5.45301	0.932423	0.323653	2.88093	0.0476153
chr8	82556557	82558557	5.11853	0.942053	0.341015	2.76249	0.0605933
chr8	82560557	82562557	5.2017	0.961718	0.335994	2.8623	0.049122
chr8	82562557	82563770	4.49626	1.11247	0.398852	2.78918	0.056942
chr8	82679912	82681157	4.01953	1.66203	0.477006	3.4843	0.0150246
chr8	82902292	82903432	4.53306	1.1991	0.394226	3.04165	0.0350368
chr8	85710571	85712779	5.04204	1.02812	0.346079	2.97075	0.0400351
chr8	86148813	86150813	4.90731	1.12804	0.356214	3.16674	0.0272061
chr8	86166655	86168655	5.79769	0.848423	0.312855	2.71187	0.0673966
chr8	86170655	86172655	4.98852	0.916423	0.349902	2.61909	0.0809722
chr8	86172655	86174655	4.92596	0.948843	0.354709	2.67499	0.0727016
chr8	86174655	86176655	5.10832	0.882651	0.341666	2.58337	0.0866311
chr8	86178655	86180655	5.16004	1.22742	0.338448	3.62663	0.0114906
chr8	86180655	86182655	5.72214	1.17395	0.314665	3.73078	0.00928173
chr8	86182655	86184655	4.95526	1.03334	0.352412	2.93219	0.0433703
chr8	86184655	86186655	5.36316	1.04929	0.3276	3.20297	0.0254516
chr8	86186655	86188655	5.14481	0.977314	0.339376	2.87974	0.0477112
chr8	86188655	86190655	5.44235	1.52715	0.324096	4.71204	0.00147578
chr8	86190655	86192655	6.49809	1.28762	0.309257	4.16361	0.00404959
chr8	86458628	86460628	5.21629	1.08371	0.335164	3.23338	0.0237816
chr8	86460628	86462628	4.85574	0.92946	0.360556	2.57785	0.0876832
chr8	86464628	86466628	4.46677	1.40823	0.402689	3.49706	0.0146301
chr8	86507869	86510731	5.64654	0.926804	0.31678	2.9257	0.0438985
chr8	86876398	86878398	5.63583	0.868713	0.317105	2.73952	0.0636359
chr8	87426093	87428093	4.70507	0.945702	0.374816	2.52311	0.0979953
chr8	90546559	90548341	4.90929	1.27521	0.356054	3.5815	0.0126835
chr8	95319586	95321586	5.64303	1.00463	0.316885	3.17034	0.0270934
chr8	95321586	95323586	6.01344	0.809938	0.309285	2.61874	0.0810465
chr8	95345791	95347791	6.05316	0.89087	0.308876	2.88423	0.0474453
chr8	96050126	96051587	4.87587	0.917271	0.35883	2.55629	0.0918246
chr8	97431179	97433306	5.65203	1.08013	0.316616	3.41149	0.0167642
chr8	97755533	97757486	4.66888	1.12558	0.378609	2.97294	0.0400351
chr8	98861140	98863140	6.48408	0.869253	0.30911	2.81211	0.0544602
chr8	99749861	99751667	4.832	1.25527	0.362644	3.46142	0.0157041
chr8	101241965	101243965	5.55586	0.85065	0.319732	2.66051	0.0744782
chr8	101517299	101519299	6.43068	0.843472	0.30863	2.73296	0.0646956
chr8	102447169	102449169	5.9104	0.932003	0.310702	2.99967	0.0382219
chr8	103121023	103123023	6.0957	0.837148	0.308522	2.71342	0.0672503
chr8	109079563	109080379	3.62443	1.55012	0.575607	2.69302	0.0702002
chr8	109498105	109499518	4.67743	1.12297	0.3777	2.97317	0.0400351
chr8	109914730	109916572	5.28377	1.24649	0.331512	3.76001	0.008662
chr8	109916572	109918572	4.94763	0.953945	0.353002	2.70238	0.0686924
chr8	109918572	109920572	5.07643	0.865512	0.343747	2.51787	0.0992805
chr8	109922572	109924572	6.21094	0.90125	0.307984	2.92629	0.0438921
chr8	109924572	109926572	5.6642	0.948498	0.316258	2.99913	0.0382219
chr8	115296193	115298510	5.31258	1.06326	0.330045	3.22156	0.0244614
chr8	115648605	115650178	4.22075	1.17638	0.439519	2.67652	0.0725232
chr8	116205425	116207425	5.15129	1.03411	0.338978	3.05066	0.034405
chr8	116345355	116347460	5.43752	0.86278	0.324298	2.66045	0.0744782
chr8	116999289	117000997	4.74047	1.05738	0.371246	2.84819	0.0502299
chr8	117629781	117631781	5.02209	0.980526	0.347473	2.82187	0.053234
chr8	117652664	117654664	5.18169	0.992922	0.337157	2.94498	0.0421711
chr8	117812511	117814511	6.00049	0.965154	0.309435	3.11908	0.0302352
chr8	117814511	117816511	6.20615	0.916978	0.307994	2.97725	0.0396386
chr8	117851811	117853811	6.30617	0.927962	0.307999	3.01288	0.0374292
chr8	117877444	117879444	5.2407	0.842008	0.333807	2.52244	0.0980834
chr8	118017355	118019355	4.99161	0.91514	0.349674	2.61712	0.0813438
chr8	118019355	118021355	5.02716	1.21589	0.347116	3.50284	0.0145366
chr8	118021355	118023355	5.16454	1.03491	0.338177	3.06026	0.0338465
chr8	118029355	118031355	5.15073	0.994165	0.339012	2.93253	0.0433703
chr8	118031355	118033355	5.25273	1.12464	0.333154	3.37573	0.0181953
chr8	118236315	118238315	5.40809	0.94276	0.325564	2.89577	0.0461218
chr8	118238315	118240315	4.99181	0.931559	0.34966	2.66419	0.0740801
chr8	119371058	119373058	5.81501	0.930633	0.312482	2.97819	0.0396069
chr8	119890932	119892932	5.08101	0.878013	0.343444	2.5565	0.091822
chr8	119925113	119928711	5.90965	0.822393	0.310714	2.64678	0.0769324
chr8	120154545	120156656	5.38661	0.830536	0.326522	2.54359	0.0938565
chr8	120156656	120158656	5.64379	1.00596	0.316863	3.17474	0.0270151
chr8	120997859	120999859	5.77284	0.856875	0.313417	2.73397	0.0644868
chr8	120999859	121001859	6.21735	0.899696	0.307972	2.92135	0.0440727
chr8	122345936	122347430	4.53912	1.14636	0.393481	2.91339	0.0446204
chr8	125581122	125583122	6.07551	0.783448	0.308679	2.53806	0.0947237
chr8	126586894	126588894	6.66504	0.837802	0.311661	2.68819	0.0708438
chr8	127353232	127354730	4.96848	1.38958	0.351401	3.95439	0.00583078
chr8	127543368	127545368	5.88748	0.859431	0.311088	2.76266	0.0605933
chr8	127547368	127549368	5.78489	1.12345	0.313141	3.58767	0.0124549
chr8	127549368	127551368	5.39175	1.02375	0.32629	3.13756	0.0292286
chr8	127555368	127557368	5.25498	0.861451	0.333032	2.58669	0.0861174
chr8	127557368	127559368	6.7996	0.798798	0.314474	2.54011	0.0946188
chr8	127559368	127561368	6.30005	0.951187	0.307985	3.08841	0.0318828
chr8	127561368	127563368	5.70095	0.798691	0.315226	2.53371	0.0957263
chr8	127621191	127623191	5.8581	0.803698	0.311621	2.57909	0.087551
chr8	127641958	127644879	6.10426	0.860667	0.30846	2.7902	0.0568908
chr8	127853545	127855545	5.89239	1.01425	0.311003	3.26122	0.0222864
chr8	128053558	128055558	5.51982	0.825294	0.321036	2.57072	0.0890095
chr8	128322826	128325115	4.71225	1.08936	0.37408	2.91211	0.044666
chr8	128883546	128885546	6.22302	0.845229	0.307963	2.74458	0.0630834
chr8	129077622	129078239	3.79978	1.41301	0.527192	2.68026	0.0719201
chr8	129129399	129131399	4.98272	1.39634	0.350332	3.98577	0.00557762
chr8	129152652	129155581	6.20902	0.777089	0.307988	2.52311	0.0979953
chr8	129177380	129179380	6.4295	0.825106	0.308621	2.67353	0.0727765
chr8	129181380	129183380	6.90512	0.857315	0.317225	2.70255	0.0686924
chr8	129183380	129185380	6.40917	0.840617	0.308472	2.7251	0.0655965
chr8	129355044	129357053	6.10368	0.928953	0.308464	3.01154	0.037439
chr8	129564689	129566689	5.99664	0.800855	0.309481	2.58774	0.085986
chr8	129625515	129627515	4.9394	1.33231	0.353645	3.76737	0.00851949
chr8	129627515	129629515	4.79362	1.40758	0.366144	3.84434	0.00731347
chr8	133272314	133274314	6.22381	0.853024	0.307962	2.7699	0.0597425
chr8	133276314	133278314	5.71118	0.879533	0.314952	2.79259	0.0566967
chr8	133278314	133280314	6.42225	0.931531	0.308565	3.01891	0.0369067
chr8	134225111	134226146	5.59338	0.951793	0.318455	2.98878	0.0388597
chr8	135756248	135758248	5.33464	0.849847	0.328958	2.58345	0.0866311
chr8	135822841	135824841	6.44487	0.805904	0.308745	2.61026	0.0826299
chr8	136521969	136524198	5.01977	0.914341	0.347638	2.63015	0.079369
chr8	136779337	136782160	5.5075	1.00192	0.321498	3.1164	0.0303142
chr8	137249938	137252556	5.94264	0.825408	0.310203	2.66087	0.0744782
chr8	137307499	137309499	6.27592	1.36512	0.30795	4.43295	0.00266392
chr8	139581418	139583418	5.5804	1.20811	0.318888	3.78852	0.00824546
chr8	139591418	139593418	5.58285	0.938919	0.318805	2.94512	0.0421711
chr8	139593418	139595418	6.30336	1.22734	0.307992	3.98498	0.00557762
chr8	139595418	139597418	5.9029	1.00525	0.310825	3.23412	0.0237506
chr8	139609164	139611164	5.85967	0.888794	0.311592	2.85243	0.0498442
chr8	139613164	139615164	5.82746	0.896246	0.312224	2.87052	0.0486848
chr8	139615164	139617164	6.50388	1.13107	0.30932	3.65662	0.0108183
chr8	140886706	140888706	6.3559	0.779632	0.308168	2.52989	0.0965144
chr8	142050975	142052975	6.61107	0.824141	0.310752	2.65209	0.0760909
chr8	142064216	142065447	4.78367	1.09084	0.367076	2.97171	0.0400351
chr8	142065447	142067447	6.51115	1.03189	0.309401	3.33513	0.0191473
chr8	142170923	142172923	6.04434	1.04174	0.308961	3.37176	0.0182994
chr8	142212053	142212930	3.73547	1.44266	0.544004	2.65192	0.0760909
chr8	142217315	142219315	6.64936	0.82977	0.311383	2.66479	0.0739984
chr8	143025100	143027100	5.44522	0.868103	0.323976	2.67953	0.0720786
chr8	144706039	144707022	2.87635	3.10826	0.908476	3.4214	0.0165222
chr8	145497105	145497524	3.22044	1.97432	0.724371	2.72557	0.0655683
chr8	146004420	146005045	3.84085	1.31152	0.516987	2.53684	0.0949659
chr9	791287	793287	5.72567	0.843378	0.314574	2.68102	0.0718439
chr9	1170681	1172232	4.85809	0.92034	0.360353	2.554	0.0921831
chr9	2298602	2300851	6.42743	0.848058	0.308605	2.74804	0.0626026
chr9	9923996	9924926	4.02162	1.47616	0.476578	3.09741	0.0314054
chr9	21835510	21837510	5.71445	0.950792	0.314866	3.01967	0.0369067
chr9	21854030	21856030	5.52552	1.2951	0.320825	4.03678	0.00506277
chr9	21862846	21865660	5.3004	0.913747	0.330659	2.76342	0.0605838
chr9	21932327	21934767	4.90177	0.91713	0.356668	2.57138	0.0889646
chr9	21985986	21988095	5.0304	1.33947	0.346889	3.86139	0.00705715
chr9	22036311	22038028	5.39603	1.10715	0.326098	3.39514	0.0174584
chr9	22038028	22040028	5.20287	0.997108	0.335927	2.96823	0.040077
chr9	22040028	22042028	5.76484	0.815082	0.313605	2.59907	0.0841446
chr9	22106681	22108681	5.9997	0.929823	0.309444	3.00481	0.0379094
chr9	22108681	22110681	5.49368	0.943347	0.322028	2.92939	0.0436063
chr9	22115963	22118661	6.66297	1.03802	0.311623	3.33101	0.0193062
chr9	22118661	22120726	5.60933	1.28262	0.317936	4.03423	0.00506277
chr9	22208015	22210015	5.63042	0.809986	0.317271	2.55298	0.0922507
chr9	22210015	22212015	5.92986	0.918846	0.310394	2.96025	0.0408393
chr9	22212015	22213398	5.15891	0.862442	0.338516	2.54772	0.0932068
chr9	22237525	22239525	5.85083	1.0251	0.31176	3.28811	0.0210697
chr9	23595540	23597850	5.70252	0.927772	0.315184	2.94359	0.0422275
chr9	23597850	23600045	5.91919	0.880498	0.310561	2.83519	0.0517032
chr9	23617789	23619653	4.93009	0.903743	0.35438	2.55021	0.0927523
chr9	28914446	28915292	3.30657	1.77245	0.687501	2.57811	0.0876832
chr9	31908074	31909871	5.393	0.880428	0.326233	2.69877	0.069236
chr9	32694719	32696719	5.28755	1.18033	0.331316	3.56255	0.013219
chr9	32698719	32700719	5.43182	0.866296	0.324539	2.66931	0.0731678
chr9	35182593	35184593	5.72825	0.828221	0.314507	2.63339	0.07885
chr9	36316294	36318294	6.00455	0.801543	0.309387	2.59074	0.0857068
chr9	36318294	36320294	6.81066	0.942782	0.31474	2.99544	0.0383025
chr9	44117792	44119597	4.93509	1.00772	0.353985	2.84679	0.0503613
chr9	44244599	44246333	4.02305	2.72999	0.476286	5.73184	0.000150454
chr9	77255022	77257022	5.22509	1.07042	0.33467	3.19844	0.0256725
chr9	77257022	77259022	5.72266	0.922257	0.314651	2.93104	0.04344
chr9	79134522	79136522	5.54441	1.24598	0.320138	3.89201	0.00670034
chr9	79136522	79138522	5.75854	0.789408	0.313756	2.51599	0.0997663
chr9	79527350	79529230	5.12955	1.09025	0.340321	3.20358	0.0254298
chr9	80302389	80303672	4.83075	0.975724	0.362756	2.68976	0.0706704
chr9	85371871	85373140	4.15288	1.58983	0.451353	3.52237	0.0142849
chr9	85499474	85501474	5.13812	1.19375	0.339788	3.51322	0.0143906
chr9	85501474	85503474	4.67458	1.11002	0.378002	2.93654	0.0429847
chr9	87475962	87477962	6.07199	0.791669	0.308709	2.56445	0.0899786
chr9	90679278	90681617	5.43434	0.831131	0.324433	2.5618	0.0905252
chr9	90794398	90796354	5.27596	1.00246	0.331919	3.02018	0.0368781
chr9	96470243	96471035	2.67032	3.91612	1.05707	3.70469	0.00980963
chr9	96856089	96858081	5.89077	0.841897	0.311031	2.70679	0.06815
chr9	101309970	101311748	2.91148	6.04802	0.886478	6.82253	1.57653e-05
chr9	110034090	110034930	3.02981	2.30136	0.818278	2.81244	0.0544273
chr9	111874856	111876856	5.94924	0.827647	0.310107	2.66891	0.0732069
chr9	114488656	114490656	5.61965	0.871373	0.317607	2.74355	0.0631925
chr9	115579060	115581060	5.84559	0.885889	0.311861	2.84065	0.0511693
chr9	115583060	115585060	5.55997	1.00305	0.319588	3.13858	0.0291908
chr9	115587060	115589060	5.82106	0.957969	0.312356	3.06691	0.03325
chr9	115591060	115593060	5.77564	0.869477	0.313353	2.77475	0.0593224
chr9	118993261	118994931	5.14065	0.977396	0.339631	2.87781	0.047797
chr9	118996931	118998931	5.7915	0.949698	0.312993	3.03425	0.0355563
chr9	118998931	119000931	5.97169	0.849981	0.309797	2.74367	0.0631925
chr9	119000931	119002931	5.84825	0.838973	0.31181	2.69066	0.070613
chr9	121748000	121750000	5.55298	0.961959	0.319834	3.00768	0.0376845
chr9	123246456	123248456	5.45041	0.848743	0.32376	2.62151	0.0806444
chr9	124724808	124726808	5.34894	0.858418	0.328271	2.61497	0.0816654
chr9	138336719	138338260	4.82501	1.08257	0.36327	2.98007	0.0396069
chr10	1017849	1019849	6.53357	0.909854	0.309666	2.93818	0.0428613
chr10	5076621	5078621	4.89243	0.928626	0.35744	2.59799	0.0842663
chr10	9998414	10001314	5.53897	0.852196	0.320334	2.66034	0.0744782
chr10	10829418	10831418	6.17448	0.885271	0.308088	2.87344	0.0483248
chr10	10964358	10966281	5.20246	0.88093	0.335951	2.6222	0.0805379
chr10	11588650	11590650	5.67021	0.804873	0.316084	2.54639	0.0933118
chr10	12260229	12262229	5.4939	0.948068	0.32202	2.94413	0.0422275
chr10	12266229	12268229	5.03083	1.12816	0.346858	3.25251	0.0227081
chr10	12268229	12269261	4.63623	1.41212	0.382161	3.69509	0.00997645
chr10	12308259	12310259	5.16355	1.40186	0.338236	4.14462	0.00422902
chr10	12310259	12312259	5.8868	0.905505	0.3111	2.91066	0.0448416
chr10	12320612	12322422	5.2234	0.943748	0.334765	2.81914	0.0535577
chr10	12340234	12343035	5.87963	0.815529	0.311226	2.62037	0.0807673
chr10	12438303	12440303	6.13482	1.17426	0.30827	3.80919	0.00779192
chr10	12448426	12450063	5.2357	0.949701	0.334082	2.84272	0.0510249
chr10	12700521	12702521	5.61885	0.825171	0.317633	2.59788	0.0842663
chr10	12704521	12706521	5.49525	0.9504	0.321968	2.95185	0.0417013
chr10	12706521	12708521	5.38275	1.01728	0.326697	3.11382	0.0304335
chr10	12726867	12728867	5.44883	1.08008	0.323826	3.33536	0.0191473
chr10	12728867	12730867	5.55422	1.21878	0.31979	3.81119	0.00779192
chr10	12730867	12732867	5.59948	1.13346	0.318255	3.56148	0.0132214
chr10	12738845	12740845	6.20314	0.810613	0.308001	2.63185	0.0791119
chr10	12742845	12744845	6.83825	1.05298	0.315426	3.33829	0.0191269
chr10	12744845	12746845	6.38376	1.0741	0.308311	3.4838	0.0150246
chr10	12758845	12760845	4.9664	0.90214	0.35156	2.56611	0.0897584
chr10	13424251	13426251	6.60038	1.14486	0.310586	3.68614	0.0102311
chr10	14102730	14104730	5.54797	1.0059	0.320011	3.14332	0.0288165
chr10	14226055	14228320	5.4806	0.823106	0.32254	2.55195	0.0924531
chr10	14965972	14967972	5.46191	1.11105	0.323289	3.4367	0.0162559
chr10	14967972	14969972	5.58878	0.922205	0.318607	2.89449	0.046265
chr10	28661935	28663935	5.20889	0.880166	0.335584	2.62279	0.0804523
chr10	28663935	28665935	6.42077	1.76414	0.308554	5.71743	0.000151503
chr10	30796899	30798899	6.5136	0.831864	0.309429	2.68838	0.0708438
chr10	33491157	33493157	5.53289	0.827466	0.320554	2.58136	0.0870303
chr10	35040668	35042668	5.7449	0.800989	0.314088	2.55021	0.0927523
chr10	36053554	36054750	5.38752	0.982396	0.32648	3.00905	0.0375956
chr10	43159945	43161957	5.12385	1.02028	0.340679	2.99483	0.0383025
chr10	50571575	50573575	5.8634	0.851009	0.311522	2.73178	0.0647475
chr10	50575575	50577575	6.12746	0.798395	0.308312	2.58957	0.0858544
chr10	54015504	54018070	5.48105	1.53749	0.322522	4.76708	0.00132365
chr10	54784331	54786386	5.49315	1.99536	0.322049	6.19584	6.54052e-05
chr10	62422030	62424030	6.37459	0.798519	0.30826	2.5904	0.0857538
chr10	70067990	70069314	4.03335	1.26154	0.474192	2.66041	0.0744782
chr10	71464098	71465255	5.07478	0.896494	0.343857	2.60717	0.0826962
chr10	74207907	74209089	4.43739	1.16278	0.406626	2.85957	0.0492822
chr10	75467101	75468490	4.57031	1.17363	0.389719	3.01149	0.037439
chr10	77002730	77005554	6.15146	0.801099	0.308185	2.59941	0.0841443
chr10	77034846	77036876	5.97173	0.787772	0.309796	2.54287	0.0939188
chr10	81685738	81687738	6.11523	0.964173	0.308387	3.1265	0.0299865
chr10	81687738	81689738	5.60659	0.970551	0.318024	3.05182	0.0343531
chr10	81691738	81693738	5.16372	0.866166	0.338226	2.56091	0.0906981
chr10	81738651	81740651	6.23388	0.786332	0.30795	2.55344	0.0921831
chr10	84108969	84110634	4.36967	1.04858	0.416157	2.51968	0.0987866
chr10	85806263	85808741	5.91976	0.847227	0.310552	2.72814	0.0651749
chr10	85808741	85810335	4.79305	1.04881	0.366197	2.86407	0.0490759
chr10	87075856	87077856	5.44377	0.908999	0.324036	2.80524	0.0553131
chr10	88698651	88699830	4.08808	1.47068	0.463407	3.17363	0.0270469
chr10	89385169	89387169	5.77493	0.83283	0.313369	2.65766	0.0748573
chr10	93508859	93510041	4.15662	1.13531	0.450681	2.51909	0.0989651
chr10	95771352	95773352	5.97032	0.830672	0.309815	2.68119	0.0718439
chr10	97299411	97301411	5.8292	0.79995	0.312188	2.5624	0.0904117
chr10	97301411	97303411	6.34203	0.946512	0.30811	3.072	0.0328647
chr10	97878114	97879656	4.76573	1.28871	0.368783	3.49449	0.0146598
chr10	99650194	99652194	6.79922	1.07253	0.314465	3.41065	0.0167642
chr10	113985191	113987191	5.29776	1.05821	0.330793	3.19903	0.0256725
chr10	113989191	113991191	4.91533	0.898661	0.355563	2.52743	0.0970576
chr10	113991191	113993191	5.98532	0.813914	0.309621	2.62875	0.0794717
chr10	114161192	114163192	6.07916	0.7832	0.308649	2.53751	0.0948255
chr10	115183856	115185856	6.49523	0.884712	0.309226	2.86105	0.049253
chr10	115185856	115187683	5.64566	0.843874	0.316806	2.66369	0.0741306
chr10	115247460	115249460	6.32235	0.83955	0.308042	2.72544	0.0655683
chr10	115249460	115251460	6.68913	0.808032	0.312107	2.58896	0.0858544
chr10	115259460	115261460	6.58688	1.0181	0.310385	3.28011	0.0215273
chr10	122722097	122724097	6.87252	0.860364	0.316324	2.71989	0.0664898
chr10	122724097	122726097	6.25565	1.15458	0.30794	3.74935	0.00889576
chr10	122726097	122728097	5.95447	0.90656	0.310033	2.92408	0.0439696
chr10	122728097	122730097	6.13956	1.22207	0.308245	3.9646	0.00575432
chr10	122730097	122732097	6.16208	0.814605	0.308137	2.64365	0.0773623
chr10	122732097	122734097	5.663	0.984577	0.316293	3.11286	0.030465
chr10	122734097	122736097	5.45633	0.843695	0.323517	2.60789	0.0826962
chr10	122736097	122738097	5.72766	1.28119	0.314522	4.07345	0.00478397
chr10	122738097	122740097	6.82173	1.54867	0.315011	4.91624	0.000959895
chr10	122740097	122742097	6.0918	0.935207	0.308551	3.03097	0.0359712
chr10	122850302	122852302	5.90531	0.877578	0.310785	2.82374	0.0529967
chr10	123788423	123789634	4.82203	1.01571	0.363538	2.79395	0.0564869
chr10	123877966	123879966	6.16097	1.01719	0.308142	3.30103	0.0205799
chr10	123879966	123881966	6.22911	1.08286	0.307955	3.51631	0.0143447
chr10	132098005	132100748	6.47133	1.30985	0.308984	4.23922	0.00365945
chr10	134586819	134589074	5.05279	1.00446	0.34534	2.90862	0.0450167
chr11	934952	936952	5.89591	0.902106	0.310943	2.9012	0.0456664
chr11	950345	952034	5.37015	0.824038	0.327275	2.51788	0.0992805
chr11	1479719	1481719	6.20941	1.00373	0.307987	3.25898	0.0224041
chr11	2231734	2233734	5.08886	1.02854	0.342927	2.99929	0.0382219
chr11	2335253	2337253	6.7595	0.824271	0.313554	2.6288	0.0794717
chr11	2353642	2355042	4.30114	1.4607	0.426482	3.42498	0.0165025
chr11	2355892	2357952	6.29797	1.4292	0.307981	4.64055	0.00169009
chr11	2357952	2359952	5.76861	1.14323	0.313517	3.64647	0.0110056
chr11	3531428	3532600	4.54048	1.15346	0.393315	2.93267	0.0433703
chr11	4552231	4553518	4.40288	1.32317	0.411401	3.21624	0.024702
chr11	4580265	4582265	6.50089	0.786536	0.309287	2.54306	0.093884
chr11	9362457	9364590	5.14157	0.892163	0.339575	2.6273	0.0797811
chr11	9566739	9568842	5.22494	1.58169	0.334679	4.72599	0.00143456
chr11	14865153	14866985	4.68188	1.20251	0.37723	3.18774	0.0262097
chr11	17018294	17020294	5.81497	0.810175	0.312483	2.5927	0.0852742
chr11	17434579	17436579	6.20189	0.869259	0.308004	2.82223	0.0532304
chr11	19789392	19791392	6.51594	0.895836	0.309456	2.89487	0.0462476
chr11	20718319	20720319	5.25299	0.84033	0.333139	2.52246	0.0980834
chr11	20728186	20730599	5.47879	0.863621	0.322612	2.67697	0.0725098
chr11	20732599	20734599	5.23929	1.08736	0.333885	3.25668	0.022496
chr11	20734599	20735918	4.48521	1.15855	0.400276	2.89437	0.046265
chr11	20739741	20741741	5.06864	1.10733	0.344268	3.21649	0.024702
chr11	20741741	20743741	4.80871	0.990386	0.364749	2.71525	0.0671472
chr11	20743741	20745741	5.0932	0.952139	0.342643	2.7788	0.0586666
chr11	27686503	27687736	4.2792	1.23354	0.429938	2.86912	0.0487
chr11	28996949	28998634	5.60632	1.30669	0.318033	4.10866	0.00446451
chr11	39562309	39564938	5.60212	1.32133	0.318168	4.15293	0.00416899
chr11	42814283	42816457	4.02764	1.88898	0.475349	3.97387	0.00564914
chr11	42816457	42817948	3.64955	1.56147	0.568159	2.7483	0.0626026
chr11	43510906	43512906	5.35512	0.851077	0.327978	2.59492	0.08493
chr11	44003436	44005436	6.09182	1.01968	0.30855	3.30475	0.0204743
chr11	49709689	49710972	4.29557	1.11591	0.427353	2.6112	0.0824442
chr11	49802096	49803088	3.35562	2.0018	0.667874	2.99727	0.0383025
chr11	61297578	61299578	5.9933	1.21416	0.309522	3.92269	0.00633999
chr11	61299578	61301578	6.36838	1.37947	0.308228	4.47547	0.00249125
chr11	61301578	61303578	6.09383	1.15089	0.308535	3.73018	0.00928173
chr11	61303578	61305578	5.84835	0.822563	0.311808	2.63804	0.078184
chr11	61318483	61320483	6.16709	0.840875	0.308116	2.72908	0.0650979
chr11	61320483	61322483	5.63079	0.910589	0.317259	2.87017	0.0486848
chr11	63202188	63203701	5.22755	0.920617	0.334533	2.75194	0.0620319
chr11	63889190	63891190	6.85103	0.868928	0.315755	2.75191	0.0620319
chr11	67612187	67613326	4.56916	1.00057	0.389855	2.56652	0.0896599
chr11	67713105	67715085	5.31919	0.92756	0.329716	2.81321	0.0543574
chr11	67903297	67904941	5.24355	0.914739	0.333652	2.7416	0.0634039
chr11	70327374	70329945	6.42576	0.896081	0.308592	2.90378	0.0454642
chr11	72090212	72092212	6.2212	0.807076	0.307966	2.62066	0.080764
chr11	75588073	75588791	3.14764	1.94749	0.758111	2.56887	0.0892859
chr11	79569910	79571910	5.42384	0.920604	0.32488	2.83368	0.0518647
chr11	82176758	82179504	5.40735	0.824315	0.325597	2.53171	0.0962256
chr11	84570519	84572623	4.97291	1.00396	0.351067	2.85974	0.0492822
chr11	96144149	96145404	4.37678	1.51509	0.415125	3.64972	0.0109123
chr11	97444293	97445711	4.39021	1.05315	0.413197	2.54879	0.0930424
chr11	102617298	102618647	4.3869	1.26113	0.41367	3.04864	0.0345129
chr11	103033036	103035089	5.31831	1.01527	0.32976	3.07881	0.0325665
chr11	113534448	113536448	5.43232	0.934059	0.324518	2.8783	0.0477804
chr11	114047220	114049220	6.30324	0.838235	0.307992	2.72161	0.0661119
chr11	118588373	118590373	6.331	0.822558	0.30807	2.67004	0.0731678
chr11	118590373	118591872	6.25925	0.937181	0.30794	3.04338	0.0349368
chr11	118598838	118600838	5.31887	0.829413	0.329732	2.51541	0.0998852
chr11	119460643	119462643	6.11327	0.957772	0.3084	3.10562	0.0308371
chr11	119462643	119464643	5.45248	0.935322	0.323675	2.88969	0.0468703
chr11	119991031	119993475	6.638	0.803005	0.311189	2.58044	0.0872772
chr11	120518754	120520754	6.32051	0.829696	0.308036	2.6935	0.0701594
chr11	120910050	120912050	6.15982	0.900614	0.308147	2.92268	0.04401
chr11	122475605	122477605	5.76472	1.00959	0.313608	3.21928	0.0245342
chr11	124595763	124597763	6.00788	0.799463	0.309349	2.58434	0.0864614
chr11	124637637	124639637	5.72781	0.803225	0.314519	2.55382	0.0921831
chr11	124692669	124694669	6.15234	0.85741	0.308181	2.78217	0.0581255
chr11	126692973	126695399	5.90634	1.11798	0.310768	3.59746	0.0121998
chr11	126750216	126752216	5.15163	1.19203	0.338958	3.51676	0.0143447
chr11	126757160	126759374	5.44149	1.01228	0.324132	3.12304	0.0300804
chr11	126798069	126800069	6.36045	1.74808	0.308189	5.67209	0.000166782
chr11	126800069	126802103	5.82437	0.960162	0.312287	3.07461	0.0327463
chr11	128719581	128721581	5.68085	0.892206	0.315782	2.82539	0.0528008
chr11	128721581	128723581	6.32326	1.00319	0.308045	3.25665	0.022496
chr11	129235163	129237160	4.79511	1.0156	0.366005	2.77483	0.0593224
chr11	129237160	129239160	5.46078	0.833519	0.323335	2.57788	0.0876832
chr11	129251160	129253160	5.12434	0.896004	0.340648	2.63029	0.079369
chr11	129255160	129257160	5.28185	1.00699	0.331611	3.03667	0.0354134
chr11	129960332	129960787	3.36523	1.73427	0.664139	2.61131	0.0824442
chr11	132952442	132954069	4.88522	0.932853	0.358042	2.60543	0.0829126
chr11	133007080	133009080	5.25902	0.931806	0.332816	2.79976	0.055699
chr11	134128556	134130556	6.34114	1.0618	0.308106	3.44623	0.0159899
chr11	134337810	134339292	6.13519	0.917026	0.308268	2.97477	0.0399444
chr12	575813	577813	5.93339	0.958413	0.310341	3.08826	0.0318828
chr12	620035	622035	4.73518	1.4366	0.371771	3.86422	0.00705715
chr12	728640	730640	6.19687	0.985708	0.308017	3.20017	0.0256486
chr12	3506361	3507775	4.80846	1.07946	0.364773	2.95928	0.040919
chr12	3527466	3529466	6.49067	1.01511	0.309178	3.28327	0.0213863
chr12	3562990	3564990	6.34475	0.914312	0.308121	2.96738	0.040077
chr12	3631417	3633417	5.36262	1.02192	0.327625	3.11918	0.0302352
chr12	3652521	3654811	5.59546	0.901994	0.318386	2.83302	0.0519254
chr12	4107473	4109473	6.57983	0.982994	0.310283	3.16806	0.0271576
chr12	4120229	4122229	6.48356	1.23267	0.309105	3.98787	0.00557762
chr12	4122229	4124229	6.00913	0.855251	0.309334	2.76481	0.0604201
chr12	4124229	4126229	6.03596	0.802765	0.309044	2.59757	0.0842971
chr12	5230981	5232135	3.70399	1.61618	0.552621	2.92458	0.0439558
chr12	7949632	7951787	4.90419	0.97207	0.35647	2.72694	0.0653734
chr12	8601075	8603192	4.80602	0.966722	0.364996	2.64858	0.0766025
chr12	9463786	9466540	5.8594	0.971738	0.311597	3.11858	0.0302563
chr12	9500252	9502252	5.20241	0.871377	0.335954	2.59374	0.08509
chr12	9502252	9504252	5.75523	0.84514	0.313835	2.69294	0.0702002
chr12	9569700	9571890	4.74452	1.79578	0.370846	4.84239	0.00110047
chr12	9661929	9663390	4.37923	1.54615	0.414772	3.72772	0.00932938
chr12	11449816	11451018	4.09474	1.95812	0.462133	4.23714	0.00365945
chr12	12552853	12554853	6.18795	0.809405	0.308043	2.62758	0.0797369
chr12	12556853	12558853	6.53178	0.839253	0.309644	2.71038	0.0675304
chr12	12565866	12568391	5.39439	1.91421	0.326171	5.86873	0.000118797
chr12	16288701	16290701	5.42782	0.958	0.32471	2.95033	0.0418731
chr12	16542962	16544043	4.64048	1.16434	0.381692	3.05048	0.034405
chr12	16589016	16591016	6.02223	0.809201	0.309188	2.61718	0.0813438
chr12	16625622	16627622	6.21358	0.799752	0.307979	2.59677	0.0844912
chr12	16627622	16629622	5.96784	0.803826	0.309848	2.59426	0.0850438
chr12	16724229	16726229	5.29191	0.97174	0.331092	2.93496	0.0431368
chr12	16726229	16728229	6.78325	1.05489	0.31409	3.35857	0.0186615
chr12	16730229	16732229	5.65665	0.897033	0.316479	2.83442	0.0518067
chr12	16732229	16734229	6.21396	0.987835	0.307978	3.20748	0.025238
chr12	16738229	16740229	6.46955	0.917475	0.308967	2.96949	0.0400351
chr12	16740229	16742229	6.26318	0.985135	0.307941	3.1991	0.0256725
chr12	16742229	16744229	6.08534	1.14347	0.3086	3.70534	0.00980963
chr12	16744229	16746229	5.75191	1.37591	0.313916	4.38306	0.0029034
chr12	16746229	16748229	6.33479	0.956874	0.308083	3.1059	0.0308371
chr12	16748229	16750229	6.59148	0.826717	0.310453	2.66294	0.0743123
chr12	17215846	17217846	5.70521	1.04702	0.315112	3.32269	0.0196731
chr12	17223846	17225846	5.44566	0.880532	0.323957	2.71805	0.0667139
chr12	17225846	17227846	5.37198	0.870115	0.32719	2.65936	0.0746187
chr12	17229846	17231846	5.35493	0.868358	0.327987	2.64754	0.0767766
chr12	17233846	17235846	5.80812	1.06158	0.312629	3.39567	0.0174584
chr12	18395557	18397557	4.36005	1.42675	0.417564	3.41685	0.0166851
chr12	19935413	19937819	6.1627	1.07651	0.308134	3.49363	0.01467
chr12	20014180	20016180	6.07027	0.888222	0.308723	2.87708	0.0478974
chr12	20973999	20975999	4.68965	1.44225	0.376414	3.83155	0.00745316
chr12	20975999	20977999	4.31182	1.31792	0.424827	3.10225	0.0310506
chr12	20977999	20979999	3.9477	1.30454	0.492256	2.65012	0.07637
chr12	21816751	21818751	5.53801	1.13697	0.320369	3.54896	0.0136244
chr12	25013763	25015763	6.55866	0.92755	0.309989	2.9922	0.038498
chr12	25015763	25017763	6.14431	0.81581	0.30822	2.64684	0.0769324
chr12	25084808	25086808	5.42427	0.921719	0.324861	2.83727	0.0515045
chr12	25088808	25090808	5.10469	0.928135	0.341899	2.71465	0.0671648
chr12	25090808	25092808	5.53566	1.36374	0.320453	4.25564	0.00352718
chr12	25092808	25094808	5.2899	1.03238	0.331195	3.11713	0.0303108
chr12	25094808	25096808	5.03417	0.944214	0.346625	2.72402	0.0657857
chr12	25563904	25566253	5.73138	0.858092	0.314427	2.72906	0.0650979
chr12	25566253	25568582	5.60866	0.806635	0.317957	2.53693	0.0949659
chr12	31026794	31028794	6.0209	0.980439	0.309203	3.17086	0.0270934
chr12	31028794	31030794	6.93043	1.08296	0.317956	3.40599	0.0169423
chr12	31030794	31032794	6.14483	0.931935	0.308217	3.02363	0.0365416
chr12	31090736	31092736	5.42662	0.942468	0.324761	2.90204	0.0456205
chr12	31232392	31234456	5.23655	0.886301	0.334035	2.65331	0.0758222
chr12	31256019	31258275	6.46615	0.933132	0.308935	3.02048	0.0368738
chr12	31315311	31316755	4.3915	1.66932	0.413013	4.04182	0.00504281
chr12	31373488	31375488	5.55788	0.851491	0.319662	2.66373	0.0741306
chr12	31524310	31525446	3.60941	1.60939	0.58015	2.7741	0.0593224
chr12	40548683	40550683	5.73503	1.02935	0.314335	3.2747	0.0216717
chr12	40550683	40552683	6.15897	1.22329	0.308151	3.96978	0.00570013
chr12	40552683	40553744	5.13838	1.17742	0.339772	3.46534	0.0156258
chr12	40576797	40578246	5.00791	1.14455	0.348487	3.28435	0.0213341
chr12	40578246	40580246	5.59136	1.41319	0.318521	4.43673	0.00266194
chr12	40609042	40611042	6.16535	1.05116	0.308123	3.4115	0.0167642
chr12	40611042	40613005	5.46868	0.890859	0.323015	2.75795	0.0612019
chr12	42504243	42506041	4.87051	1.06771	0.359286	2.97176	0.0400351
chr12	47819559	47821503	5.32907	1.01211	0.32923	3.07417	0.0327463
chr12	48689469	48691499	5.98804	0.83435	0.309587	2.69505	0.0698056
chr12	49279457	49281457	5.83485	0.861978	0.312074	2.76209	0.0605933
chr12	50281611	50283611	6.35583	0.829752	0.308168	2.69253	0.0702376
chr12	50973406	50974445	3.87088	2.98298	0.509779	5.85152	0.00011985
chr12	51961886	51962802	3.13196	2.1408	0.76571	2.79583	0.0562694
chr12	57163015	57165015	6.30707	0.782181	0.308001	2.53954	0.0946188
chr12	57171015	57173015	5.02335	0.907099	0.347385	2.61123	0.0824442
chr12	59342973	59345366	6.33605	1.35267	0.308087	4.39054	0.00286339
chr12	59356504	59358504	5.4823	1.12871	0.322473	3.50017	0.0145366
chr12	59465791	59467791	6.03289	1.09522	0.309076	3.54354	0.0137026
chr12	59467791	59469791	6.1475	0.969833	0.308204	3.14672	0.0285404
chr12	59942155	59943174	4.18418	2.2057	0.445798	4.94777	0.000887966
chr12	60521444	60522944	3.5715	3.42887	0.591913	5.79285	0.000131182
chr12	63360023	63362023	5.3585	0.849977	0.327818	2.59283	0.0852742
chr12	63691111	63692919	4.61002	0.973974	0.385104	2.52912	0.0966626
chr12	66588077	66590077	6.0215	0.806037	0.309196	2.60688	0.0826962
chr12	69416693	69418693	6.23232	0.795128	0.307952	2.58199	0.0869235
chr12	69459796	69461796	6.92704	1.16089	0.317857	3.65225	0.0109036
chr12	69494247	69496247	6.20189	0.826676	0.308004	2.68398	0.0715256
chr12	69496247	69498247	6.50407	0.923192	0.309322	2.98457	0.0392296
chr12	69498247	69500247	6.96511	1.2245	0.319003	3.83852	0.00736971
chr12	69500247	69502247	6.91963	1.08262	0.317641	3.40831	0.016832
chr12	69502247	69504247	6.59351	1.10948	0.310483	3.57341	0.0129276
chr12	69504247	69506247	5.88745	1.1023	0.311088	3.54338	0.0137026
chr12	69506247	69508247	5.77812	1.07624	0.313296	3.43523	0.0162585
chr12	69508247	69510247	5.16225	0.907421	0.338314	2.68219	0.0718174
chr12	69514247	69516247	5.9095	1.2362	0.310717	3.97856	0.00563376
chr12	69516247	69518247	7.43765	0.923144	0.337534	2.73497	0.0643723
chr12	69518247	69520247	7.48834	1.14054	0.339882	3.3557	0.0187381
chr12	69520247	69522247	5.62969	1.31118	0.317294	4.13239	0.00428671
chr12	69522247	69524247	5.75031	0.916684	0.313955	2.91979	0.0440727
chr12	69544215	69546215	6.04512	0.866178	0.308953	2.80359	0.0553801
chr12	69546215	69548215	6.134	1.15611	0.308275	3.75027	0.00889576
chr12	69814716	69816769	5.40272	0.866209	0.325801	2.65871	0.0746596
chr12	69833111	69835111	5.54145	0.853684	0.320245	2.66573	0.0738355
chr12	70406154	70407537	4.6566	1.21223	0.379931	3.19066	0.0260671
chr12	71511368	71512340	3.69996	1.68206	0.553743	3.03761	0.0353703
chr12	73221588	73224174	5.51901	0.812459	0.321066	2.53051	0.0963764
chr12	74902467	74903718	4.3785	1.71903	0.414877	4.14346	0.00422902
chr12	75355290	75357290	5.8977	0.834708	0.310912	2.6847	0.0714375
chr12	75357290	75359290	6.28398	0.843713	0.307959	2.73969	0.06363
chr12	79934594	79936594	5.82619	0.983858	0.31225	3.15087	0.0283813
chr12	79936594	79938594	6.20455	0.802372	0.307998	2.60512	0.0829773
chr12	80543002	80544169	4.00322	1.31067	0.480376	2.72842	0.0651384
chr12	83027690	83029825	5.69678	0.836414	0.31534	2.65242	0.0760549
chr12	93408899	93410899	5.71927	0.915468	0.31474	2.90865	0.0450167
chr12	93707515	93709802	5.24293	1.13548	0.333685	3.40283	0.0171064
chr12	95750738	95752715	6.0384	0.847882	0.30902	2.74378	0.0631925
chr12	96224000	96226000	5.68996	0.832162	0.315527	2.63737	0.0782824
chr12	96226000	96228000	5.29658	0.884583	0.330853	2.67365	0.0727765
chr12	97203639	97205639	5.65736	0.821361	0.316458	2.59548	0.0847787
chr12	102102984	102104847	4.72273	1.06814	0.373017	2.86351	0.0491046
chr12	102276658	102278658	5.66496	1.13035	0.316236	3.57438	0.0129196
chr12	102278658	102280658	6.37083	0.844631	0.308241	2.74017	0.063549
chr12	102280658	102282658	5.97868	0.875063	0.309705	2.82547	0.0528008
chr12	102286658	102288658	6.46433	0.784252	0.308918	2.53871	0.0947136
chr12	102288658	102290658	6.01402	0.833521	0.309279	2.69505	0.0698056
chr12	102290658	102292658	5.47042	1.04921	0.322945	3.24887	0.0229508
chr12	102294658	102296658	6.35015	1.01779	0.308143	3.30296	0.0205353
chr12	102296658	102298658	6.34714	0.913475	0.30813	2.96457	0.0403066
chr12	102298658	102300658	6.11347	0.965809	0.308398	3.13169	0.0296236
chr12	103827441	103828802	5.02934	1.10901	0.346963	3.19635	0.0257719
chr12	104670980	104672196	4.4214	1.10826	0.408818	2.7109	0.0675047
chr12	105070400	105072400	6.27174	0.787232	0.307946	2.5564	0.091822
chr12	107879828	107881828	6.06949	0.801453	0.30873	2.59597	0.0846516
chr12	107908254	107910254	5.71042	0.80104	0.314972	2.54321	0.0938667
chr12	110483070	110485070	5.66244	0.923168	0.316309	2.91856	0.0442108
chr12	111005210	111008110	6.10865	0.803867	0.30843	2.60632	0.0828073
chr12	116804040	116806040	6.57847	0.933902	0.310263	3.01003	0.0375956
chr12	117099316	117101316	6.49359	0.809069	0.309209	2.61658	0.0814224
chr12	117529749	117531749	6.52874	0.896705	0.309607	2.89626	0.0461204
chr12	117938876	117940876	5.74789	0.954768	0.314014	3.04052	0.0351523
chr12	122430976	122432415	4.1509	1.54256	0.451711	3.41494	0.0167642
chr12	125186430	125188430	6.85017	0.856951	0.315732	2.71417	0.0671648
chr12	125188430	125190430	6.36557	0.835403	0.308214	2.71046	0.0675304
chr12	126675052	126677017	5.66541	1.15448	0.316223	3.65083	0.0109036
chr12	126682988	126685331	5.39161	0.858374	0.326296	2.63066	0.0793581
chr12	127066452	127068095	4.69017	1.00208	0.37636	2.66256	0.0743123
chr12	130034418	130036583	6.0555	0.910926	0.308855	2.94937	0.0419172
chr12	131512142	131514142	6.97256	0.805627	0.319235	2.52362	0.0979476
chr12	131717762	131719337	5.29131	1.17758	0.331123	3.55634	0.013407
chr12	131719535	131721435	5.50827	1.19722	0.321469	3.72421	0.00937898
chr12	131910991	131913953	5.71355	0.799409	0.31489	2.53869	0.0947136
chr13	22332414	22334414	5.96955	0.826319	0.309825	2.66705	0.073602
chr13	24307303	24309303	6.45118	0.805096	0.308799	2.60718	0.0826962
chr13	24309303	24311303	6.38039	0.878446	0.308292	2.84939	0.0502017
chr13	24311303	24313303	5.80167	0.909429	0.312768	2.90768	0.0451087
chr13	24757442	24759442	5.63476	0.931399	0.317137	2.93689	0.0429847
chr13	25198434	25199583	4.91511	0.915256	0.355581	2.57398	0.0882686
chr13	25882836	25884836	5.36943	0.866251	0.327308	2.64659	0.0769527
chr13	27049121	27051902	6.0088	1.03295	0.309338	3.33923	0.019094
chr13	27533949	27535949	5.9973	0.89259	0.309473	2.88422	0.0474453
chr13	27535949	27537949	6.76739	0.92098	0.313729	2.93559	0.0430918
chr13	27537949	27539949	6.54599	0.892929	0.309823	2.88207	0.0474889
chr13	27539949	27541949	6.1219	0.827642	0.308345	2.68414	0.0715256
chr13	27541949	27543949	6.58801	0.995388	0.310401	3.20678	0.0252687
chr13	27543949	27545949	5.37676	0.873375	0.32697	2.67112	0.0731342
chr13	27545949	27547218	4.8824	0.904366	0.358278	2.5242	0.0977569
chr13	32572755	32574755	5.33742	0.908515	0.328823	2.76293	0.0605933
chr13	34320001	34321012	4.17013	1.14157	0.44827	2.5466	0.0933118
chr13	39223576	39225084	4.45484	1.20842	0.404272	2.98913	0.038845
chr13	39580096	39581361	3.73323	1.68997	0.544609	3.10309	0.0310251
chr13	44923131	44924424	6.11377	1.18161	0.308397	3.83147	0.00745316
chr13	55145783	55146988	3.6503	1.8558	0.567938	3.26762	0.021949
chr13	66716085	66717978	5.21571	1.13152	0.335197	3.37569	0.0181953
chr13	66717978	66719030	4.13492	1.21363	0.454618	2.66957	0.0731678
chr13	69837655	69839987	5.37434	0.833891	0.327081	2.54949	0.0929049
chr13	73114006	73115145	4.71817	1.00916	0.373478	2.70205	0.0686924
chr13	73361753	73363753	6.116	0.834805	0.308382	2.70705	0.06815
chr13	73939719	73941719	6.03163	0.789431	0.309089	2.55406	0.0921831
chr13	86569117	86570424	4.14843	1.14621	0.452157	2.53499	0.0954485
chr13	90023240	90026358	4.75914	0.948403	0.369419	2.56728	0.0895626
chr13	90043428	90045428	4.22348	1.13758	0.439059	2.59095	0.0856791
chr13	90045428	90047428	5.47337	0.880952	0.322827	2.72887	0.0650979
chr13	99309656	99311207	4.95446	1.05904	0.352473	3.0046	0.0379094
chr13	104694830	104696384	4.45159	1.03261	0.404707	2.55149	0.0925392
chr13	104757792	104760846	5.6177	0.907846	0.317669	2.85784	0.0493996
chr13	106747076	106749278	5.67649	0.842216	0.315905	2.66604	0.0738088
chr13	106751278	106753278	5.78594	0.90272	0.313117	2.88301	0.0474889
chr13	108721680	108724121	6.03216	1.2213	0.309083	3.95138	0.0058626
chr13	108751416	108752318	3.33545	1.9874	0.675827	2.9407	0.0425541
chr13	109919015	109921015	5.67892	0.930712	0.315836	2.94682	0.0419864
chr13	112803503	112805118	4.8843	1.00659	0.358119	2.81076	0.054636
chr13	113350935	113352935	6.2883	1.44693	0.307965	4.69836	0.00149396
chr13	113352935	113354935	6.02303	1.34491	0.30918	4.34994	0.0029833
chr13	113354935	113356935	6.19433	1.40657	0.308024	4.56643	0.00203129
chr13	113356935	113358935	6.4554	0.898581	0.308837	2.90957	0.0449609
chr13	113358935	113360935	6.08343	0.913889	0.308615	2.96126	0.0407174
chr13	113360935	113362935	5.22117	1.23002	0.334889	3.67293	0.0105113
chr13	113362935	113364935	6.35275	0.785977	0.308154	2.5506	0.0927205
chr13	113366935	113368935	6.33819	0.833272	0.308095	2.70459	0.0684332
[truncated: 623 more rows]

## Sheet: Table S6D
Table S6D. Significant distal LVRs of the LUAD H3K27ac ChIP-seq data set.
chrom	start	end	observed.mean	observed.var	prior.var	scaled.var	adjusted.pval
chr1	1092437	1094437	8.65485	0.095736	0.42615	0.224653	0.0167686
chr1	1789103	1791324	6.02714	0.0723578	0.309136	0.234065	0.0198131
chr1	2477502	2479502	7.94237	0.0945153	0.364903	0.259015	0.0361989
chr1	2479502	2481502	8.23593	0.0818343	0.38609	0.211957	0.011653
chr1	2572572	2576300	7.77915	0.0872957	0.354981	0.245916	0.0258367
chr1	8180686	8182686	8.17494	0.0830707	0.381289	0.217868	0.0141162
chr1	11966956	11969033	7.8013	0.0820541	0.35626	0.230321	0.0192976
chr1	11969033	11971324	7.28572	0.103832	0.330914	0.313772	0.0980413
chr1	16161025	16163025	8.88839	0.0661804	0.455192	0.14539	0.000759245
chr1	16211149	16214488	7.39687	0.0815643	0.335697	0.24297	0.0248402
chr1	21348205	21350531	7.56409	0.0765834	0.343536	0.222927	0.0157817
chr1	23729071	23731498	6.63714	0.0723884	0.311175	0.232629	0.0193081
chr1	25565415	25567655	7.68939	0.0759222	0.349998	0.216922	0.0138271
chr1	26826025	26829135	8.20609	0.0539456	0.383712	0.140589	0.000596901
chr1	26946610	26948610	8.79259	0.0610172	0.442592	0.137863	0.000596901
chr1	32252490	32255651	7.31995	0.102386	0.332354	0.308063	0.0897302
chr1	32816429	32818429	7.40995	0.0647914	0.336282	0.19267	0.00509932
chr1	33446152	33448152	7.58136	0.0892978	0.344395	0.259289	0.0363455
chr1	33591522	33594418	7.50598	0.100988	0.340717	0.2964	0.0719406
chr1	36838242	36840242	7.82592	0.0661393	0.357705	0.184899	0.00389133
chr1	36840242	36842242	7.06838	0.0897293	0.32243	0.278291	0.054053
chr1	39570569	39572569	8.3464	0.0910049	0.39539	0.230165	0.0192976
chr1	43813962	43816713	8.18933	0.0793456	0.382401	0.207493	0.0100128
chr1	44367220	44369632	5.73443	0.0873111	0.31435	0.277751	0.0539041
chr1	45096070	45099083	7.85553	0.064278	0.359478	0.178809	0.00305971
chr1	45284729	45286729	8.33205	0.107037	0.394136	0.271574	0.0483373
chr1	46616912	46618612	5.18681	0.102689	0.336857	0.304843	0.0851878
chr1	53512442	53514760	5.86622	0.0958148	0.311469	0.307622	0.0890976
chr1	59279635	59281635	8.48228	0.0549741	0.408005	0.134739	0.000596901
chr1	59281635	59284107	7.69828	0.0623278	0.350478	0.177837	0.00305971
chr1	59368666	59370666	8.38115	0.0683995	0.398487	0.171648	0.00272936
chr1	61514406	61517052	7.90625	0.0974315	0.362605	0.268699	0.0446634
chr1	64278880	64280871	5.50349	0.0942946	0.321651	0.293158	0.068568
chr1	65361902	65365395	7.08797	0.0950108	0.323132	0.294031	0.0692545
chr1	85763309	85766203	7.29495	0.091893	0.3313	0.277371	0.0539041
chr1	145541393	145543393	8.09242	0.116201	0.375141	0.309752	0.0916248
chr1	150533314	150535314	9.24271	0.131618	0.511818	0.257158	0.0348445
chr1	151285477	151287447	5.85462	0.0966625	0.311687	0.310127	0.0920438
chr1	151974794	151977175	5.86848	0.0787178	0.311428	0.252764	0.0324597
chr1	152020104	152022104	8.34788	0.120188	0.395521	0.303872	0.0839036
chr1	153754492	153757099	7.78942	0.0805313	0.355572	0.226484	0.0179163
chr1	154723363	154724929	5.54661	0.0995563	0.32006	0.311056	0.0932869
chr1	156075035	156077035	8.29952	0.118332	0.391345	0.302371	0.0814539
chr1	156425221	156427722	8.35844	0.0819212	0.396454	0.206635	0.00975534
chr1	160982362	160984362	7.97143	0.0813874	0.366797	0.221887	0.0153595
chr1	161358509	161361376	8.03404	0.102483	0.37102	0.276218	0.0530341
chr1	161368240	161370240	8.80938	0.104086	0.444729	0.234044	0.0198131
chr1	164733996	164736476	5.97068	0.0840485	0.30981	0.27129	0.0483057
chr1	168204006	168205703	5.66785	0.0734678	0.316152	0.232381	0.0192976
chr1	173990308	173992308	8.45746	0.0725825	0.405597	0.178952	0.00305971
chr1	179782478	179785387	6.63709	0.0969127	0.311174	0.311442	0.0938791
chr1	179937668	179939909	5.77918	0.0827962	0.313271	0.264296	0.0410315
chr1	181072304	181074304	7.87116	0.112874	0.360429	0.313164	0.0973554
chr1	182052323	182055422	6.45302	0.0890086	0.308816	0.288226	0.0645604
chr1	185647919	185650142	5.8735	0.0901888	0.311336	0.289683	0.0652681
chr1	201522966	201524533	5.62678	0.064701	0.317384	0.203857	0.00918691
chr1	201525369	201527433	5.77072	0.0916857	0.313467	0.292489	0.0677177
chr1	201748580	201750858	5.84331	0.0977945	0.311906	0.313538	0.0980413
chr1	205152112	205154217	5.7584	0.0929818	0.313759	0.296348	0.0719406
chr1	207983587	207985587	6.05532	0.0736791	0.308856	0.238554	0.0217827
chr1	218639851	218641350	5.24803	0.0965535	0.333408	0.289596	0.0652681
chr1	223249375	223250459	5.06412	0.100357	0.344572	0.291252	0.0668195
chr1	224689159	224692885	7.66426	0.107687	0.348657	0.308862	0.0910702
chr1	225662132	225663557	5.59218	0.0974889	0.318494	0.306093	0.0878253
chr1	226034501	226036501	6.289	0.0888802	0.307966	0.288604	0.0645604
chr1	226297265	226299265	8.3824	0.103033	0.3986	0.258487	0.0357231
chr1	226889122	226892225	8.28279	0.0703902	0.389937	0.180517	0.00311424
chr1	227728746	227731692	7.55002	0.102272	0.342844	0.298305	0.0737047
chr1	228462079	228465354	7.21578	0.0944313	0.328057	0.287851	0.0644662
chr1	234722202	234723322	4.93454	0.104083	0.354028	0.293998	0.0692545
chr1	234735357	234737357	8.23265	0.117663	0.385826	0.304965	0.0853231
chr1	236144166	236145959	5.44309	0.0973266	0.324065	0.300331	0.0778588
chr1	249166348	249168945	7.84929	0.084989	0.359102	0.236671	0.0206793
chr2	1608199	1609621	5.32917	0.094672	0.329225	0.28756	0.0639979
chr2	9282177	9284615	6.07368	0.0952479	0.308695	0.30855	0.0903365
chr2	9307409	9309409	5.69638	0.0818726	0.315351	0.259624	0.0363455
chr2	9449624	9452716	6.4013	0.0910986	0.308419	0.295373	0.0710469
chr2	20265214	20266798	5.21501	0.104844	0.335236	0.312747	0.0965413
chr2	24713174	24716051	7.71576	0.101246	0.35143	0.288097	0.0645604
chr2	27956578	27959238	8.08965	0.0819641	0.374941	0.218605	0.0143311
chr2	37815865	37817882	5.9028	0.0871082	0.310827	0.280247	0.0558403
chr2	42324494	42326494	7.02495	0.0890614	0.320932	0.277508	0.0539041
chr2	42326494	42328494	6.8093	0.0923873	0.314707	0.293566	0.0689445
chr2	42328494	42330494	8.06593	0.0865273	0.373248	0.231822	0.0192976
chr2	42367730	42369730	7.43559	0.0978848	0.33744	0.290081	0.0655679
chr2	42476124	42478687	6.30189	0.0966416	0.307989	0.313782	0.0980413
chr2	43036414	43039287	8.46145	0.0846192	0.40598	0.208432	0.0103295
chr2	43445688	43447688	8.31861	0.121564	0.392974	0.309345	0.0913076
chr2	54832413	54834209	5.76066	0.0906294	0.313705	0.2889	0.064716
chr2	54865746	54868380	6.04213	0.0860672	0.308982	0.278551	0.054053
chr2	55449646	55452479	7.29672	0.0759657	0.331374	0.229245	0.0192019
chr2	61920328	61922860	7.27808	0.0945435	0.330597	0.285978	0.0622046
chr2	61989790	61992463	8.15352	0.0719125	0.379655	0.189415	0.00424163
chr2	64976811	64978811	8.04422	0.0863786	0.371725	0.232372	0.0192976
chr2	64978811	64980450	7.32995	0.0811856	0.33278	0.243961	0.0255184
chr2	65057656	65060085	6.62105	0.0799799	0.31091	0.257245	0.0348445
chr2	65254580	65256060	5.39731	0.0933481	0.326041	0.286308	0.0624024
chr2	65609487	65611487	7.32369	0.0925651	0.332513	0.27838	0.054053
chr2	69162533	69164811	6.06348	0.0965845	0.308782	0.312791	0.0965413
chr2	69816980	69817764	4.30966	0.114209	0.42516	0.268625	0.0446634
chr2	70232847	70234035	4.779	0.1126	0.367517	0.30638	0.087966
chr2	70297653	70299653	6.54221	0.0815162	0.309775	0.263147	0.0399157
chr2	70321758	70324013	7.78826	0.0903772	0.355505	0.254222	0.0332291
chr2	70334040	70336810	7.80711	0.0917998	0.356599	0.257431	0.0348976
chr2	70368050	70370050	8.56683	0.085816	0.416577	0.206003	0.00963842
chr2	96191700	96193725	8.12354	0.10129	0.377414	0.26838	0.0446634
chr2	102842986	102844986	7.66975	0.0820714	0.348948	0.235196	0.0202459
chr2	112424089	112426339	5.91733	0.0898949	0.31059	0.289433	0.0652111
chr2	128143484	128146295	8.30085	0.0492087	0.391457	0.125707	0.000496201
chr2	128146295	128148912	6.48574	0.081991	0.309127	0.265234	0.0413904
chr2	128165054	128167054	7.55525	0.0887135	0.3431	0.258564	0.0357231
chr2	131129031	131131031	8.28789	0.0959077	0.390364	0.245688	0.0257763
chr2	134338766	134339520	4.05368	0.138151	0.470119	0.293865	0.0692545
chr2	134875682	134877704	6.3721	0.0876129	0.308247	0.284229	0.0604608
chr2	145113162	145114964	5.30846	0.0829001	0.330251	0.251021	0.0305384
chr2	153270904	153274172	6.16619	0.0898176	0.30812	0.291502	0.0669371
chr2	157197563	157199563	8.58527	0.0953011	0.418526	0.227707	0.0187877
chr2	157255852	157258052	7.91667	0.0982966	0.363261	0.270595	0.0471919
chr2	159858092	159860480	5.88329	0.0912841	0.311161	0.293366	0.0687375
chr2	159910136	159912428	5.83409	0.085219	0.312089	0.27306	0.0498583
chr2	161150971	161152912	5.72549	0.0862633	0.314578	0.274219	0.0509254
chr2	161824776	161828214	6.72656	0.0914729	0.31285	0.292386	0.0677177
chr2	162093501	162096209	6.90063	0.0958912	0.317098	0.302402	0.0814539
chr2	174903449	174905597	7.01784	0.0839829	0.320695	0.261878	0.0390673
chr2	178102245	178104955	6.5707	0.0809099	0.310154	0.26087	0.0380101
chr2	178104955	178106955	7.31744	0.0550843	0.332248	0.165793	0.00227353
chr2	178106955	178108955	7.42164	0.0609173	0.336807	0.180867	0.00311424
chr2	191501098	191503434	6.19029	0.0957704	0.308035	0.310907	0.0932869
chr2	197943613	197946193	5.86176	0.0849045	0.311552	0.272521	0.0492677
chr2	201244073	201246073	7.29949	0.0844534	0.33149	0.254769	0.0332291
chr2	201577199	201579158	6.79394	0.0911028	0.31434	0.289823	0.0653848
chr2	202519510	202521565	5.50423	0.0851302	0.321623	0.26469	0.0411482
chr2	204515114	204517682	6.77156	0.0898221	0.313823	0.286219	0.0624024
chr2	220232692	220234873	5.88553	0.0864841	0.311122	0.277975	0.0539041
chr2	223784058	223785633	5.29708	0.100477	0.330827	0.303714	0.0839036
chr2	224800110	224802755	5.94395	0.0917366	0.310184	0.295749	0.0717042
chr2	227636535	227639138	5.96761	0.0948936	0.309851	0.306255	0.0878253
chr2	227655579	227657579	8.00096	0.0565208	0.368764	0.153271	0.00130141
chr2	231286820	231290000	6.82432	0.0978272	0.315075	0.310488	0.0923873
chr2	232476313	232478313	7.78558	0.109782	0.35535	0.308942	0.0910939
chr2	232526453	232528453	7.86929	0.106818	0.360315	0.296457	0.0719406
chr2	232530453	232532453	8.56505	0.106056	0.41639	0.254702	0.0332291
chr2	232545054	232548047	8.11957	0.0737973	0.377121	0.195686	0.00583185
chr2	236152485	236153603	4.95477	0.081566	0.352449	0.231427	0.0192976
chr2	238042566	238044047	4.95817	0.096549	0.352188	0.274141	0.0509254
chr2	238198999	238200999	7.49607	0.106853	0.340247	0.314046	0.0981936
chr2	238383018	238385018	8.32878	0.0713412	0.393852	0.181137	0.00311424
chr2	238650859	238654007	6.44126	0.0969832	0.308715	0.314151	0.0981936
chr2	240187995	240189995	7.68501	0.0893275	0.349763	0.255395	0.0333009
chr3	4467030	4469157	5.80236	0.0898208	0.312753	0.287194	0.0635282
chr3	4781919	4783919	7.83699	0.0942492	0.358364	0.262999	0.0399023
chr3	14471820	14473820	7.54086	0.0893833	0.342396	0.261052	0.0380713
chr3	42053620	42055778	7.42881	0.0839382	0.337132	0.248977	0.0286083
chr3	42630890	42633733	6.95622	0.0890571	0.31873	0.279412	0.0549654
chr3	50638047	50640047	8.35877	0.109226	0.396483	0.275487	0.0526327
chr3	128335519	128338731	7.39733	0.0788213	0.335718	0.234784	0.0202459
chr3	129344957	129346957	8.35663	0.0942984	0.396294	0.237951	0.0213816
chr3	138552972	138554961	8.04593	0.0976991	0.371845	0.262742	0.0399023
chr3	141079086	141081886	6.49833	0.0892032	0.309259	0.288441	0.0645604
chr3	141085860	141087860	8.36665	0.10113	0.397185	0.254618	0.0332291
chr3	141119893	141121893	8.2661	0.114778	0.38855	0.2954	0.0710469
chr3	141127893	141129893	7.47411	0.0898831	0.339215	0.264974	0.0413904
chr3	141131893	141133893	7.2899	0.103865	0.331089	0.313709	0.0980413
chr3	156891226	156893468	8.08824	0.0931866	0.37484	0.248604	0.0283456
chr3	171772929	171774929	5.73159	0.0983644	0.314422	0.312842	0.0965413
chr3	171785058	171786916	5.48897	0.092313	0.322212	0.286498	0.0626217
chr3	174157827	174160809	7.93487	0.0966109	0.364421	0.265108	0.0413904
chr3	177075320	177077320	8.0795	0.0925301	0.374214	0.247265	0.0272972
chr3	177077320	177079320	7.50288	0.0893554	0.340569	0.262371	0.0395566
chr3	188425028	188426267	5.12134	0.102779	0.340838	0.301547	0.0803596
chr4	2485718	2488222	6.3608	0.0909257	0.308191	0.29503	0.0709324
chr4	38319155	38321155	7.00991	0.099388	0.320433	0.310168	0.0920438
chr4	38673891	38675891	7.65349	0.106084	0.34809	0.304761	0.0851673
chr4	57622690	57624690	7.9991	0.07815	0.368639	0.211996	0.011653
chr4	57664312	57666916	7.16554	0.0924873	0.326069	0.283643	0.0601826
chr4	77118976	77120976	7.21925	0.100351	0.328196	0.305765	0.0874689
chr4	99388194	99390594	6.1363	0.0916387	0.308262	0.297275	0.0722708
chr4	123072620	123075186	7.85233	0.088013	0.359285	0.244967	0.0256659
chr4	140986385	140988009	5.44127	0.0821205	0.324141	0.253348	0.033075
chr4	146653451	146655451	7.68034	0.0772933	0.349513	0.221146	0.0153595
chr4	152245349	152247349	7.23658	0.0993132	0.328895	0.30196	0.0810829
chr4	157878293	157880150	5.52716	0.09525	0.320764	0.296947	0.072255
chr4	185457437	185460257	7.97586	0.103566	0.367089	0.282128	0.0593281
chr5	141228616	141230616	8.55848	0.0783925	0.415704	0.188577	0.00414623
chr5	141403048	141405450	6.7189	0.0767183	0.312693	0.245347	0.0257763
chr5	154132459	154135324	7.9205	0.0831494	0.363504	0.228744	0.019154
chr5	156980993	156982908	5.79552	0.0952228	0.312903	0.30432	0.0846128
chr5	172123357	172125041	7.33086	0.101093	0.332819	0.303749	0.0839036
chr5	172477484	172478203	4.36427	0.120696	0.416945	0.289476	0.0652111
chr6	683297	685543	5.80751	0.0874655	0.312642	0.279762	0.0550765
chr6	2951594	2953803	6.3201	0.0710735	0.308035	0.230732	0.0192976
chr6	3742104	3744104	6.1787	0.0715539	0.308073	0.232263	0.0192976
chr6	7049985	7052673	8.45329	0.10321	0.405197	0.254717	0.0332291
chr6	7139409	7141409	7.62399	0.0824708	0.346557	0.237972	0.0213816
chr6	7145409	7147409	8.09844	0.0859665	0.375577	0.228892	0.019154
chr6	7260311	7262843	7.54223	0.104101	0.342463	0.303978	0.0839907
chr6	11785208	11787241	6.58001	0.0864177	0.310285	0.278511	0.054053
chr6	16398671	16400670	5.64143	0.0845752	0.316934	0.266854	0.0430876
chr6	16717040	16719360	5.93748	0.0854411	0.310279	0.275368	0.0526317
chr6	16964256	16965737	5.05039	0.0970002	0.345505	0.280749	0.0567079
chr6	17971496	17973567	5.53447	0.0930146	0.320497	0.29022	0.0656862
chr6	20680570	20682064	5.22084	0.102881	0.334908	0.307193	0.0890976
chr6	24764679	24766935	5.57081	0.0908441	0.319214	0.284587	0.0604671
chr6	25222235	25224615	5.94426	0.0881189	0.310179	0.28409	0.0604608
chr6	25991604	25994162	7.61332	0.0939492	0.34601	0.271522	0.0483373
chr6	28071636	28073648	7.63137	0.0848793	0.346938	0.244653	0.0256659
chr6	29616457	29618538	7.28201	0.101476	0.33076	0.306797	0.0887736
chr6	30483083	30485083	7.66942	0.0838579	0.348931	0.240328	0.0229434
chr6	30697369	30699551	6.30065	0.0947602	0.307987	0.307676	0.0890976
chr6	30748220	30750220	7.73868	0.100675	0.352695	0.285446	0.0613041
chr6	30931486	30933111	5.61154	0.0973355	0.317865	0.306216	0.0878253
chr6	33537736	33540353	7.30824	0.0877818	0.331859	0.264516	0.041083
chr6	34190610	34192890	7.47669	0.0716153	0.339336	0.211046	0.011653
chr6	34308015	34310089	5.71396	0.0967956	0.314879	0.307406	0.0890976
chr6	34492948	34495558	6.26754	0.0832243	0.307943	0.270258	0.0470315
chr6	34624471	34626471	7.78875	0.0861435	0.355533	0.242294	0.0244072
chr6	37068510	37071191	7.33984	0.0990024	0.333204	0.297122	0.0722708
chr6	42271853	42273113	5.09624	0.0972247	0.342446	0.283913	0.0604608
chr6	43110347	43112514	5.91901	0.0845809	0.310563	0.272347	0.0491662
chr6	44204656	44206950	7.55482	0.0913836	0.343079	0.266363	0.0426797
chr6	53222974	53224974	8.34847	0.0867067	0.395573	0.219193	0.014532
chr6	108991714	108995130	6.38081	0.093678	0.308295	0.303859	0.0839036
chr6	122169107	122170329	4.67411	0.118159	0.378052	0.312548	0.0965413
chr7	4764134	4766134	8.27022	0.110212	0.388891	0.2834	0.0601826
chr7	4783605	4785605	7.9858	0.112912	0.367749	0.307035	0.0890483
chr7	4787605	4790093	6.37073	0.0786956	0.30824	0.255306	0.0333009
chr7	5435608	5437608	7.71954	0.076654	0.351637	0.217992	0.0141162
chr7	7463296	7465490	5.91706	0.0898788	0.310594	0.289377	0.0652111
chr7	22121808	22123950	7.32287	0.0948394	0.332479	0.28525	0.0613041
chr7	22254056	22256056	5.80208	0.0975262	0.312759	0.311825	0.0946179
chr7	22287807	22288582	4.35384	0.120892	0.418481	0.288884	0.064716
chr7	29134552	29136164	5.30726	0.0962998	0.330312	0.291542	0.0669371
chr7	33003084	33005229	5.83059	0.094386	0.31216	0.302364	0.0814539
chr7	37478556	37480074	5.10026	0.107017	0.342185	0.312745	0.0965413
chr7	43630074	43632733	6.17201	0.0870015	0.308097	0.282383	0.0596691
chr7	43657213	43658320	4.98792	0.109835	0.349947	0.313861	0.0980783
chr7	47505890	47507890	5.90759	0.0946837	0.310748	0.304696	0.0851673
chr7	47527890	47529890	6.04166	0.0952429	0.308987	0.308242	0.0898359
chr7	73693007	73695905	6.53508	0.0957843	0.309685	0.309296	0.0913076
chr7	73982853	73984570	5.46133	0.0975451	0.323313	0.301705	0.0805834
chr7	75921139	75923139	7.69531	0.0583556	0.350317	0.166579	0.00227353
chr7	75923139	75925139	7.95318	0.0888594	0.365603	0.243049	0.0248402
chr7	75945740	75948674	7.9174	0.0779566	0.363307	0.214575	0.0126117
chr7	76008659	76010945	7.30174	0.0860661	0.331585	0.25956	0.0363455
chr7	77063023	77064691	5.12386	0.102144	0.340678	0.299824	0.0769078
chr7	100142457	100144457	7.80776	0.0870181	0.356637	0.243996	0.0255184
chr7	101499030	101501030	7.24896	0.0618396	0.329399	0.187735	0.00414623
chr7	104622315	104625171	8.64353	0.102133	0.42488	0.240381	0.0229434
chr7	111751614	111753856	6.01656	0.08175	0.309251	0.264349	0.0410315
chr7	130586626	130588626	7.75792	0.103681	0.353774	0.293071	0.0685651
chr7	130691897	130693897	7.28762	0.0936458	0.330994	0.282923	0.0601689
chr7	130739876	130742847	6.74413	0.088339	0.31322	0.282035	0.0593281
chr7	148659521	148662170	6.76514	0.0944129	0.313679	0.300985	0.0790125
chr7	148761082	148763854	7.74718	0.107495	0.35317	0.304373	0.0846128
chr7	155554520	155555785	4.98476	0.0990439	0.350181	0.282837	0.0601689
chr7	158609716	158611716	7.82872	0.0821275	0.357872	0.229489	0.0192019
chr8	103815636	103818460	7.64254	0.0934987	0.347517	0.269047	0.0449737
chr8	103818460	103820460	8.21215	0.114846	0.38419	0.29893	0.0751454
chr8	103820460	103822460	7.15915	0.0935568	0.32582	0.287142	0.0635282
chr9	33042895	33045315	7.19241	0.0913259	0.327126	0.279177	0.0548055
chr9	33158390	33160390	7.95583	0.106671	0.365775	0.291629	0.0669371
chr9	75091969	75093969	6.84688	0.0900137	0.315647	0.285172	0.0613041
chr9	75093969	75096665	6.06698	0.0727665	0.308752	0.23568	0.0202459
chr9	75204474	75206543	6.02752	0.0899307	0.309132	0.290914	0.0664863
chr9	92760994	92762994	7.79474	0.0932183	0.355879	0.261938	0.0390673
chr9	93954740	93956740	8.25902	0.0656162	0.387968	0.169128	0.00243286
chr9	95880173	95883061	6.96021	0.0792569	0.318852	0.248569	0.0283456
chr9	96261886	96264649	6.68709	0.0967581	0.312068	0.310055	0.0920438
chr9	96328489	96330509	7.50961	0.0834498	0.34089	0.2448	0.0256659
chr9	96926721	96929655	7.62055	0.092947	0.34638	0.268338	0.0446634
chr9	97629104	97631104	7.85159	0.0920783	0.35924	0.256314	0.034043
chr9	97714063	97716490	6.76196	0.0928904	0.313608	0.296199	0.0719406
chr9	97765790	97767790	8.33933	0.0929152	0.39477	0.235365	0.0202459
chr9	97891687	97894081	5.86036	0.0891201	0.311579	0.286028	0.0622046
chr9	123697360	123699360	7.30774	0.095676	0.331838	0.288322	0.0645604
chr9	129810038	129812592	6.57689	0.085202	0.310241	0.274632	0.0513444
chr9	129960161	129962701	6.4917	0.0915265	0.309189	0.296021	0.0719406
chr9	130323707	130325707	7.73821	0.110771	0.352669	0.314095	0.0981936
chr9	130978760	130981388	6.10586	0.0845764	0.308449	0.274199	0.0509254
chr9	132144737	132146737	8.30319	0.0731139	0.391656	0.186679	0.00414623
chr9	132172719	132175337	7.56569	0.0949703	0.343615	0.276386	0.0530445
chr9	132175337	132177337	8.24725	0.110427	0.387006	0.285337	0.0613041
chr9	132219145	132221145	6.73707	0.0866544	0.31307	0.276789	0.0536044
chr9	132221145	132223145	7.94226	0.0932131	0.364896	0.255451	0.0333009
chr9	132223145	132225145	7.62272	0.0985427	0.346492	0.284401	0.0604671
chr9	132242505	132244505	7.74924	0.0947602	0.353286	0.268225	0.0446634
chr9	132256505	132258505	8.46412	0.113434	0.406238	0.27923	0.0548055
chr9	132258505	132260505	8.68152	0.0953324	0.429189	0.222122	0.0153595
chr9	134247344	134249595	7.48825	0.0842176	0.339878	0.247788	0.0277408
chr9	134271035	134273035	6.67937	0.066727	0.311923	0.213921	0.0124079
chr9	135644008	135647014	8.12769	0.106937	0.377721	0.283111	0.0601689
chr10	3852867	3854867	7.64853	0.0950633	0.34783	0.273304	0.0501055
chr10	3894280	3896280	7.75677	0.0826618	0.353709	0.2337	0.0198131
chr10	14028883	14030535	5.48713	0.0959206	0.322283	0.297628	0.0727704
chr10	20398467	20400275	5.43617	0.096081	0.324355	0.296222	0.0719406
chr10	30871789	30873956	7.0668	0.0805093	0.322374	0.249739	0.0293968
chr10	43950417	43952483	7.71434	0.102533	0.351352	0.291823	0.0669852
chr10	64973060	64974715	5.28945	0.0920916	0.331218	0.278039	0.0539041
chr10	65386723	65389472	7.36585	0.0709036	0.334331	0.212076	0.011653
chr10	71104043	71106547	6.27626	0.0873506	0.30795	0.283652	0.0601826
chr10	72090254	72093184	6.63906	0.0517338	0.311207	0.166236	0.00227353
chr10	75383990	75387423	7.70882	0.106195	0.35105	0.302507	0.0815309
chr10	81903440	81906489	6.3519	0.0819028	0.308151	0.265788	0.0419612
chr10	91595810	91598866	7.81356	0.106174	0.356977	0.297426	0.0724546
chr10	95195805	95197805	8.31684	0.0803036	0.392822	0.204427	0.00924801
chr10	95197805	95199805	7.89565	0.101197	0.361942	0.279595	0.0550765
chr10	102801191	102804379	7.73714	0.0817571	0.352609	0.231863	0.0192976
chr10	105605208	105606942	5.56185	0.0984619	0.319523	0.308153	0.0897828
chr10	105664458	105667382	6.23993	0.0946511	0.307945	0.307364	0.0890976
chr11	9384721	9387385	8.15638	0.0609106	0.379871	0.160345	0.00205059
chr11	9633188	9636124	8.32483	0.0964307	0.39351	0.245053	0.0256659
chr11	15670787	15672888	6.62692	0.0975671	0.311005	0.313715	0.0980413
chr11	18404652	18406652	8.39652	0.0865719	0.399885	0.216492	0.0137725
chr11	47175649	47177417	5.43284	0.0975545	0.324496	0.300634	0.0782594
chr11	48128343	48130343	5.8357	0.0965841	0.312057	0.309508	0.0913076
chr11	57565169	57567872	6.67034	0.0749538	0.311757	0.240424	0.0229434
chr11	58966594	58969494	6.20227	0.0956053	0.308003	0.310403	0.0923391
chr11	59315905	59318846	7.17819	0.0868096	0.326565	0.265826	0.0419612
chr11	59327176	59329539	7.05532	0.0870971	0.321971	0.270512	0.0471919
chr11	59332686	59334200	6.70561	0.0969284	0.312427	0.310244	0.0920614
chr11	60896080	60898979	6.75083	0.0914818	0.313364	0.291934	0.0670437
chr11	62319498	62321498	8.05315	0.109355	0.372349	0.293691	0.0690418
chr11	64036037	64038037	8.11436	0.104027	0.376738	0.276127	0.0530341
chr11	65178627	65179652	5.14017	0.102042	0.339661	0.300422	0.0778933
chr11	65238162	65240162	8.1664	0.107808	0.380634	0.283232	0.0601689
chr11	65244162	65246162	9.01502	0.0828703	0.473486	0.175022	0.00286291
chr11	65258162	65260162	8.37998	0.0750346	0.398382	0.188349	0.00414623
chr11	65866888	65869602	6.5968	0.0965892	0.310532	0.311044	0.0932869
chr11	71749739	71751739	8.09726	0.087235	0.375491	0.232322	0.0192976
chr11	71751739	71753739	8.98478	0.082045	0.468936	0.17496	0.00286291
chr11	73489333	73492345	7.73664	0.109167	0.352582	0.309622	0.0914414
chr11	75602333	75604066	5.36155	0.102944	0.327675	0.314163	0.0981936
chr11	76039873	76042211	5.81593	0.0977385	0.312463	0.3128	0.0965413
chr11	94890052	94891941	5.80939	0.0949289	0.312602	0.303674	0.0839036
chr11	95953637	95955966	5.96451	0.0913132	0.309893	0.29466	0.0702029
chr11	111614921	111617278	5.77555	0.0969822	0.313355	0.309497	0.0913076
chr11	118788437	118790437	8.12722	0.0890661	0.377686	0.23582	0.0202459
chr11	118790437	118792437	7.7742	0.10917	0.354698	0.307782	0.0890976
chr11	122602067	122604180	5.6723	0.0971538	0.316024	0.307425	0.0890976
chr11	126204088	126206628	5.95006	0.0912075	0.310095	0.294127	0.0692843
chr12	49627559	49630228	7.26604	0.0952515	0.330099	0.288554	0.0645604
chr12	58282816	58284816	8.72829	0.126492	0.434683	0.290999	0.0664863
chr12	93501383	93504206	5.94167	0.0795435	0.310217	0.256412	0.034043
chr12	95565756	95568733	6.69915	0.0792149	0.3123	0.25365	0.0332291
chr12	112211888	112213888	8.47911	0.119274	0.407694	0.292557	0.0677177
chr12	120727898	120731684	8.29052	0.119823	0.390585	0.306777	0.0887736
chr13	33772848	33774885	5.56017	0.0995342	0.319581	0.311452	0.0938791
chr13	77410377	77411624	4.77862	0.109001	0.367553	0.296558	0.0719406
chr13	110872646	110875036	6.15175	0.0919237	0.308183	0.298276	0.0737047
chr14	21923670	21925761	7.69839	0.0994107	0.350484	0.283639	0.0601826
chr14	50326786	50329670	8.08664	0.111726	0.374725	0.298154	0.0737047
chr14	50786088	50788817	6.58975	0.0950709	0.310427	0.306258	0.0878253
chr14	55569302	55571302	8.73795	0.0768959	0.435844	0.17643	0.00299188
chr14	55573302	55575302	8.01736	0.11203	0.369876	0.302886	0.0823925
chr14	61991637	61993637	8.3446	0.104184	0.395232	0.263602	0.0402173
chr14	62047820	62049449	5.56972	0.0886452	0.319251	0.277666	0.0539041
chr14	69250939	69252939	7.70147	0.102008	0.35065	0.290912	0.0664863
chr14	69281956	69283956	8.87314	0.100577	0.453118	0.221966	0.0153595
chr14	70089892	70091512	5.1914	0.0935778	0.33659	0.278017	0.0539041
chr14	70096095	70098095	5.91731	0.0843817	0.31059	0.271682	0.0483373
chr14	70124557	70126557	7.4377	0.090685	0.337536	0.268668	0.0446634
chr14	74261418	74263366	5.76124	0.0855503	0.313691	0.272722	0.0494242
chr14	75905702	75907505	5.79598	0.0893	0.312893	0.285401	0.0613041
chr14	77418931	77420931	7.61139	0.0760359	0.345912	0.219813	0.0147653
chr14	90767151	90768991	5.44989	0.0920454	0.323782	0.284282	0.0604608
chr14	90848264	90850264	8.71385	0.115822	0.432965	0.267509	0.0440408
chr14	90850264	90851970	7.58817	0.100426	0.344736	0.291313	0.0668195
chr14	91223225	91226373	7.22252	0.0947185	0.328327	0.288488	0.0645604
chr14	100522964	100524626	5.38603	0.0948888	0.326548	0.290582	0.0663478
chr14	100678915	100682341	8.05811	0.0763944	0.372697	0.204977	0.00930371
chr14	102989755	102992321	7.45512	0.0978786	0.338335	0.289295	0.0652111
chr14	103260456	103262702	6.23412	0.088464	0.30795	0.287268	0.0635282
chr15	26326737	26328692	6.77979	0.0843913	0.314011	0.268753	0.0446634
chr15	40342552	40344552	5.53751	0.0924791	0.320387	0.288649	0.0645604
chr15	40390262	40392262	7.92788	0.0995992	0.363974	0.273644	0.0505507
chr15	42357402	42358861	4.74581	0.116242	0.37072	0.313558	0.0980413
chr15	57177683	57180878	8.10323	0.0799975	0.375925	0.212802	0.011888
chr15	63901102	63904372	6.5802	0.0954697	0.310288	0.307681	0.0890976
chr15	65595427	65598086	7.32568	0.102903	0.332598	0.30939	0.0913076
chr15	66124386	66126386	7.11597	0.0962177	0.324165	0.296817	0.072255
chr15	74889153	74892566	7.43809	0.0864454	0.337554	0.256094	0.0340306
chr15	75462792	75464330	5.67522	0.0945957	0.315941	0.299409	0.0762155
chr15	77196438	77199022	7.77644	0.0934585	0.354826	0.263392	0.0400968
chr15	90577576	90579576	7.87018	0.084151	0.360369	0.233513	0.0198131
chr15	93351670	93353670	8.57199	0.104732	0.41712	0.251085	0.0305384
chr15	94773840	94775840	8.03862	0.0698736	0.371337	0.188168	0.00414623
chr15	94865676	94867824	5.76713	0.0918435	0.313551	0.292914	0.0683903
chr16	3906375	3908315	5.72159	0.0889392	0.314679	0.282635	0.0600038
chr16	4355510	4358352	7.3843	0.104214	0.335141	0.310955	0.0932869
chr16	14378168	14381214	7.06839	0.0981542	0.32243	0.30442	0.0846128
chr16	15766105	15768983	7.39883	0.0796289	0.335785	0.237143	0.0209492
chr16	25058778	25061337	7.66057	0.0991668	0.348462	0.284584	0.0604671
chr16	30644476	30646850	7.52256	0.104833	0.34151	0.306968	0.0890483
chr16	57332430	57334996	6.97562	0.0727948	0.319331	0.22796	0.0187877
chr16	66550188	66552188	8.38042	0.111083	0.398421	0.278807	0.054366
chr17	17596867	17598867	8.50069	0.123875	0.409821	0.302266	0.0814539
chr17	38267470	38269470	6.89558	0.0942046	0.316956	0.297216	0.0722708
chr17	38269470	38272467	7.24931	0.0851742	0.329413	0.258564	0.0357231
chr17	39834017	39836017	7.64421	0.0987684	0.347604	0.28414	0.0604608
chr17	42184441	42187287	6.64863	0.0860208	0.311371	0.276265	0.0530341
chr17	44343020	44345542	7.38822	0.0975021	0.335314	0.290779	0.0664863
chr17	47776710	47778136	5.14264	0.105814	0.339509	0.311669	0.094343
chr17	57448815	57450815	7.87089	0.10454	0.360413	0.290055	0.0655679
chr17	57863827	57865827	8.33092	0.0987019	0.394037	0.250489	0.030187
chr17	61369775	61371776	5.50529	0.0943516	0.321582	0.293398	0.0687375
chr17	63118057	63121054	7.09576	0.0725569	0.323416	0.224346	0.0167604
chr17	70721511	70724600	6.60606	0.0925916	0.310673	0.298035	0.0736224
chr17	73388213	73391537	7.31798	0.0984013	0.332271	0.296148	0.0719406
chr17	75111778	75113778	5.9866	0.0858718	0.309605	0.27736	0.0539041
chr17	76729090	76731533	6.73922	0.0886767	0.313115	0.283208	0.0601689
chr17	76731533	76733805	7.78785	0.0839357	0.355481	0.236119	0.0203315
chr17	76981271	76983831	7.17573	0.0739031	0.326468	0.226371	0.0179163
chr17	78427333	78429867	8.17806	0.097062	0.381528	0.254403	0.0332291
chr17	78990685	78993182	7.15341	0.0986859	0.325597	0.303092	0.0827598
chr17	79317964	79319964	8.47973	0.118948	0.407754	0.291715	0.0669371
chr18	10052766	10055548	6.01127	0.0951947	0.30931	0.307765	0.0890976
chr18	11095651	11097812	5.69217	0.0743909	0.315466	0.235813	0.0202459
chr18	20839022	20841022	7.6153	0.107792	0.346111	0.311438	0.0938791
chr19	2030453	2033173	7.54798	0.0945607	0.342744	0.275893	0.0530341
chr19	2058820	2060820	7.92653	0.101811	0.363887	0.279787	0.0550765
chr19	2060820	2063111	8.21176	0.115214	0.38416	0.299911	0.0769308
chr19	2169263	2172215	6.70389	0.092284	0.312393	0.29541	0.0710469
chr19	13956275	13958275	8.54855	0.124215	0.414674	0.299549	0.0763783
chr19	13958275	13960275	7.80145	0.0909206	0.356269	0.255202	0.0333009
chr19	13960275	13962275	8.09868	0.116238	0.375594	0.309479	0.0913076
chr19	13973563	13975563	5.82443	0.0927132	0.312286	0.296886	0.072255
chr19	18167399	18170074	6.75842	0.086004	0.31353	0.274309	0.0509254
chr19	33666088	33669440	7.93337	0.0946131	0.364324	0.259695	0.0363455
chr19	36617607	36620958	7.64144	0.0946042	0.34746	0.272273	0.0491662
chr19	39149392	39151392	7.27411	0.0916148	0.330432	0.277257	0.0539041
chr19	40908650	40911508	6.80214	0.0975053	0.314534	0.309999	0.0920438
chr19	40937595	40940413	8.0053	0.0901923	0.369057	0.244386	0.0256659
chr19	48706035	48708423	6.9877	0.0707709	0.319713	0.221357	0.0153595
chr19	49297359	49300476	6.99542	0.0852688	0.319961	0.266498	0.042684
chr20	17644623	17645725	4.80577	0.106686	0.365019	0.292276	0.0676695
chr20	19738232	19740232	8.40877	0.123649	0.401011	0.308343	0.0899245
chr20	30249632	30251632	6.6294	0.0801407	0.311046	0.257649	0.0349993
chr20	30286007	30288007	7.93192	0.074042	0.364232	0.203283	0.0091302
chr20	30300007	30302007	7.90542	0.106744	0.362552	0.294423	0.0698161
chr20	34651459	34653906	7.98474	0.101459	0.367678	0.275945	0.0530341
chr20	48502762	48505051	6.20941	0.0915017	0.307987	0.297096	0.0722708
chr21	30374246	30376351	7.39389	0.0809	0.335565	0.241086	0.0234654
chr21	30379803	30381085	4.36958	0.128073	0.41617	0.307742	0.0890976
chr21	33891626	33894072	6.51239	0.0717313	0.309415	0.231829	0.0192976
chr21	33896072	33898153	5.7839	0.0541615	0.313163	0.17295	0.00279901
chr21	34753820	34755820	7.10842	0.0991073	0.323883	0.305997	0.0878253
chr21	38592242	38594276	6.96622	0.077206	0.319038	0.241997	0.0242887
chr21	38934946	38937403	7.98994	0.0615198	0.368025	0.167162	0.00227353
chr21	44596018	44598018	7.55962	0.101413	0.343315	0.295394	0.0710469
chr22	36460899	36463235	7.48444	0.094056	0.339699	0.276881	0.0536044
chr22	36518215	36521468	6.96041	0.0945676	0.318858	0.296582	0.0719406
chr22	36697189	36699189	5.66501	0.090795	0.316234	0.287113	0.0635282
chr22	36765501	36767501	7.54865	0.105996	0.342776	0.309229	0.0913076
chr22	36850935	36852935	7.74505	0.0928181	0.353051	0.262903	0.0399023
chr22	41417317	41420027	8.02243	0.090906	0.370222	0.245545	0.0257763
chr22	41808696	41810696	8.70101	0.108699	0.431453	0.251936	0.0315037
chr22	46408441	46410441	8.29315	0.0934775	0.390806	0.239191	0.0222505
chr22	46430507	46433271	7.71227	0.0892477	0.351238	0.254094	0.0332291
chr22	46465271	46467271	8.84684	0.0876501	0.449602	0.19495	0.00573441

## Sheet: Table S6E
Table S6E. Significant proximal HVRs of the NSCLC ATAC-seq data set.
chrom	start	end	observed.mean	observed.var	prior.var	scaled.var	adjusted.pval
chr1	235719	236212	2.64689	3.71165	1.95695	1.89665	0.0871062
chr1	834200	834615	3.05122	3.81963	1.93971	1.96918	0.0581787
chr1	1720613	1721009	2.49585	3.79502	1.95759	1.93862	0.0689103
chr1	2188130	2189201	3.72221	3.92099	1.8632	2.10444	0.0258713
chr1	2225360	2225802	2.88504	3.95718	1.94951	2.02983	0.040565
chr1	3091019	3092019	5.56763	3.2525	1.4227	2.28615	0.00757823
chr1	3135481	3136481	5.45475	2.80191	1.45514	1.92553	0.0740887
chr1	3401708	3403062	4.66515	3.2759	1.66862	1.96324	0.0601685
chr1	3415252	3416252	4.37705	3.44121	1.73732	1.98075	0.054441
chr1	3500607	3501033	2.94242	3.73881	1.94655	1.92074	0.0761388
chr1	3557234	3557694	3.08636	4.80382	1.93716	2.47983	0.00188096
chr1	6872797	6873290	2.37937	3.75691	1.95592	1.92079	0.0761228
chr1	7004270	7004535	1.86222	3.76827	1.92565	1.95688	0.0623942
chr1	7058445	7058987	3.16114	3.69101	1.93117	1.91127	0.0804877
chr1	7128704	7129256	3.21141	3.63995	1.92673	1.88918	0.0907493
chr1	7570599	7571339	2.64908	4.11399	1.95691	2.10228	0.0261975
chr1	7609374	7610794	7.18218	2.15347	0.946071	2.27622	0.00812646
chr1	7634262	7635262	5.49018	3.01974	1.445	2.08979	0.0283568
chr1	8117722	8118174	2.56805	3.95555	1.95768	2.02053	0.0429015
chr1	8155286	8156286	4.26301	4.64352	1.76244	2.63471	0.000573448
chr1	8262093	8263093	5.13671	3.79488	1.54432	2.45732	0.00223704
chr1	8311141	8312558	5.29629	4.80801	1.50002	3.2053	3.74324e-06
chr1	8312558	8313558	5.04467	3.42691	1.56941	2.18357	0.0153821
chr1	8353210	8354335	4.03729	3.50366	1.80835	1.93749	0.0693156
chr1	8454478	8455715	5.5741	3.25386	1.42083	2.29011	0.00734571
chr1	8523110	8524110	4.44431	3.75066	1.72194	2.17816	0.0159304
chr1	8680154	8680529	2.33486	4.1582	1.95478	2.1272	0.0223084
chr1	8849553	8850508	5.48715	2.9075	1.44586	2.01091	0.0454773
chr1	8857116	8858036	4.07763	3.52688	1.80053	1.9588	0.0616506
chr1	8860627	8861335	3.9941	3.56718	1.81652	1.96374	0.059967
chr1	9378405	9379405	3.82947	3.85521	1.84579	2.08865	0.0285727
chr1	9381405	9382405	6.30966	2.26183	1.2035	1.87938	0.0958273
chr1	9391029	9392510	5.75295	2.83288	1.36875	2.06969	0.0321694
chr1	9400715	9402110	4.60253	3.21866	1.68416	1.91114	0.080563
chr1	9404432	9405366	4.25671	3.46537	1.7638	1.96473	0.0597005
chr1	9478941	9480084	4.87725	3.23608	1.61407	2.00492	0.0470172
chr1	9498607	9499607	6.23356	3.34602	1.22623	2.72871	0.000271441
chr1	9501607	9502607	5.65887	2.96775	1.39624	2.12554	0.0225589
chr1	9507354	9508188	4.23175	3.36405	1.76911	1.90155	0.0847952
chr1	9612272	9612534	1.54227	3.73744	1.88834	1.97922	0.0548713
chr1	9806509	9807442	4.5955	3.69964	1.68588	2.19449	0.0142435
chr1	9867001	9867917	4.51466	3.69071	1.7054	2.16413	0.0175726
chr1	9960056	9961253	6.99681	1.97607	0.999773	1.97652	0.05564
chr1	10174901	10176015	4.04142	3.5131	1.80756	1.94356	0.0671482
chr1	10292391	10292665	3.23386	4.57322	1.92464	2.37614	0.00408606
chr1	10399849	10400711	3.99776	3.60992	1.81584	1.98802	0.0521712
chr1	10555848	10556927	4.74564	3.09563	1.64821	1.87817	0.0964442
chr1	10645820	10646993	4.50334	3.43433	1.70809	2.01062	0.0455531
chr1	10980117	10981545	4.45178	3.44047	1.7202	2.00004	0.0485085
chr1	11341657	11343291	5.75764	2.60917	1.36737	1.90817	0.0818834
chr1	11936302	11937382	5.25916	2.90615	1.51041	1.92408	0.0746894
chr1	11978269	11979822	5.15158	4.02107	1.54023	2.61069	0.000687647
chr1	11980576	11980991	2.66429	3.99721	1.95667	2.04287	0.0376931
chr1	12050479	12051479	5.79121	4.17324	1.35752	3.07416	1.23542e-05
chr1	12203650	12204650	6.99669	2.11354	0.999808	2.11394	0.0243408
chr1	12415894	12417292	5.7723	2.88882	1.36307	2.11935	0.0235563
chr1	12524535	12525535	5.56385	3.37032	1.42379	2.36714	0.00433738
chr1	12536145	12537145	5.13495	3.24085	1.5448	2.09791	0.0269293
chr1	13930185	13931208	3.5481	3.65827	1.88853	1.9371	0.0694563
chr1	14156382	14157382	5.65822	2.76527	1.39642	1.98025	0.0545458
chr1	14157382	14158230	5.50856	2.72784	1.43972	1.89471	0.0881251
chr1	14696168	14697112	3.43321	5.05037	1.90319	2.65363	0.000493427
chr1	15523453	15524453	6.31809	2.8485	1.20098	2.37182	0.00420791
chr1	16227168	16228188	5.50751	3.17386	1.44002	2.20404	0.0133124
chr1	16317984	16319018	4.41896	3.51856	1.72778	2.03646	0.039095
chr1	16552657	16554070	6.03771	2.61307	1.28461	2.03414	0.0395859
chr1	16597662	16598684	5.06479	3.56967	1.56395	2.28247	0.00779109
chr1	16852284	16852725	3.67107	4.86225	1.87102	2.59872	0.000756317
chr1	16887383	16887816	2.18275	3.71784	1.94883	1.90773	0.0820684
chr1	17096899	17097123	0.775522	3.815	1.74725	2.18343	0.0153845
chr1	17099218	17099433	1.0686	3.60357	1.8091	1.99191	0.05098
chr1	17801514	17802052	2.79176	4.18403	1.95336	2.14197	0.0201615
chr1	18627104	18627534	2.62323	3.68301	1.95726	1.88172	0.0945904
chr1	19333893	19335080	4.62182	3.94592	1.6794	2.34959	0.00487657
chr1	20214413	20215611	5.58599	2.7204	1.41739	1.9193	0.0767586
chr1	20390179	20391098	4.63275	5.19004	1.6767	3.09539	9.99211e-06
chr1	21291356	21292189	4.26971	3.72933	1.761	2.11773	0.0237991
chr1	21443717	21445053	3.93135	3.81073	1.82804	2.0846	0.0292342
chr1	21692776	21693464	3.19649	4.20491	1.92809	2.18087	0.015658
chr1	21843511	21844511	6.49922	2.2371	1.14689	1.95059	0.0644981
chr1	21853879	21855140	4.26229	3.43885	1.7626	1.95101	0.0643435
chr1	22542506	22543474	5.49917	3.75917	1.44242	2.60616	0.000711974
chr1	23073615	23075067	5.81228	3.06781	1.35132	2.27023	0.00845691
chr1	23141094	23142188	5.56632	2.78076	1.42308	1.95405	0.0633133
chr1	23156628	23157429	4.44021	3.63077	1.72288	2.10738	0.0254065
chr1	24223429	24224256	4.01002	3.5381	1.81353	1.95094	0.0643587
chr1	24277912	24278995	5.28374	3.81849	1.50354	2.53967	0.00120074
chr1	24356995	24358341	4.20219	3.72939	1.77532	2.10068	0.0264826
chr1	25106472	25107687	4.49779	3.81002	1.70941	2.22885	0.0112561
chr1	25355326	25356307	4.34416	3.35742	1.74469	1.92436	0.0746185
chr1	25472545	25473127	2.96358	3.68709	1.94535	1.89534	0.087846
chr1	25899863	25900863	5.86789	3.25463	1.33493	2.43805	0.00258966
chr1	25916651	25917634	4.35605	3.91028	1.74204	2.24465	0.0101147
chr1	26215089	26215589	3.3385	3.5898	1.91403	1.87552	0.0978714
chr1	26315481	26316258	3.2302	3.61057	1.92499	1.87563	0.0978136
chr1	26449743	26450559	4.66991	3.36105	1.66743	2.01571	0.0441861
chr1	26451021	26451818	3.89491	3.75625	1.83452	2.04754	0.0367689
chr1	26471549	26472380	4.85426	3.1047	1.6201	1.91637	0.0779507
chr1	26731194	26731790	2.68806	3.73703	1.95622	1.91033	0.0809263
chr1	27074460	27074948	2.81446	3.92738	1.95253	2.01143	0.0453723
chr1	27441650	27443016	5.67399	2.8328	1.39183	2.03531	0.0393161
chr1	28012777	28013826	4.55376	3.41762	1.69603	2.01507	0.0443768
chr1	28632724	28633895	4.41545	3.28354	1.72859	1.89955	0.0857787
chr1	28648626	28649522	4.12813	3.62249	1.79051	2.02316	0.0422113
chr1	28853259	28854259	6.33465	2.34441	1.19603	1.96016	0.0612099
chr1	28854259	28854948	3.85862	3.98562	1.84083	2.16512	0.0174772
chr1	29047395	29047914	3.22316	3.86564	1.92565	2.00745	0.0463836
chr1	29282568	29283592	4.00648	3.89242	1.8142	2.14553	0.0197481
chr1	29309647	29310848	5.3284	3.79455	1.49099	2.54498	0.00114644
chr1	29539468	29540383	4.08026	3.41338	1.80002	1.8963	0.0872889
chr1	30150770	30150999	1.49059	5.3268	1.88104	2.83183	0.000113461
chr1	30534421	30535246	3.53891	3.7524	1.88976	1.98565	0.0528559
chr1	30892774	30894276	4.02464	3.87449	1.81076	2.1397	0.0204567
chr1	31148417	31149324	3.39237	3.59853	1.90801	1.88602	0.0924065
chr1	31492506	31493775	4.42123	3.57088	1.72726	2.06736	0.0326381
chr1	32093220	32094220	6.15837	3.5443	1.24867	2.83846	0.000107298
chr1	33271642	33272761	5.39972	3.3807	1.47082	2.29852	0.00692565
chr1	33406788	33408136	4.54157	3.69626	1.69897	2.1756	0.0162271
chr1	33447754	33448761	4.45435	3.24085	1.7196	1.88465	0.0931427
chr1	33473887	33474887	7.40641	2.19139	0.882665	2.4827	0.00183523
chr1	33564689	33566260	7.35188	2.43149	0.897817	2.70822	0.000323256
chr1	33709742	33710697	4.73445	3.48527	1.65107	2.11091	0.024796
chr1	33849654	33850633	3.55607	4.24773	1.88745	2.25052	0.0097118
chr1	36213710	36214692	3.79295	4.67829	1.85187	2.52625	0.00133034
chr1	36762501	36763532	5.24418	2.92436	1.51459	1.93079	0.0719175
chr1	36923018	36924139	5.80548	4.21005	1.35332	3.1109	8.78744e-06
chr1	36941919	36942919	4.78765	3.8527	1.63741	2.35293	0.00476714
chr1	36977555	36978463	4.08319	3.8417	1.79944	2.13494	0.0211653
chr1	37577830	37579041	4.50945	3.60313	1.70664	2.11124	0.0247504
chr1	37972118	37973191	4.94753	3.56883	1.59548	2.23684	0.0106313
chr1	38002680	38003782	6.32142	2.38002	1.19998	1.98338	0.0536151
chr1	39578879	39579616	3.38533	3.9736	1.90881	2.08171	0.0298151
chr1	39611065	39611905	3.43402	3.72384	1.9031	1.95673	0.062434
chr1	39614446	39615528	4.28641	3.92743	1.75739	2.2348	0.0107935
chr1	39783680	39784538	3.90019	3.44655	1.83359	1.87967	0.0957231
chr1	39900234	39901717	6.17053	4.28305	1.24504	3.44008	3.91204e-07
chr1	40002511	40003934	5.47461	3.55289	1.44946	2.45118	0.00234466
chr1	40006213	40007529	5.08218	3.32531	1.55923	2.13267	0.0214678
chr1	40009942	40010868	4.79091	4.08473	1.63657	2.49591	0.0016823
chr1	41007009	41008102	4.32056	4.39876	1.74992	2.51369	0.00146023
chr1	41619304	41620481	5.22471	3.42973	1.52001	2.25639	0.00933904
chr1	42204163	42205636	6.17958	2.39815	1.24234	1.93035	0.0721018
chr1	42950150	42950618	3.0914	3.76432	1.93678	1.9436	0.0671437
chr1	43884393	43885424	4.09297	3.37474	1.79751	1.87745	0.0968257
chr1	44202187	44203197	3.73725	3.56807	1.86084	1.91745	0.0775147
chr1	44223208	44224364	5.3696	3.26459	1.47936	2.20676	0.0130451
chr1	44248934	44250347	5.69274	3.29332	1.38636	2.37552	0.00410242
chr1	44289834	44291012	3.34131	3.98264	1.91372	2.0811	0.0299296
chr1	44908167	44909441	5.02883	2.96387	1.57369	1.88339	0.0937455
chr1	44997724	44998896	4.84557	3.0381	1.62237	1.87263	0.0994265
chr1	45069191	45070599	4.95375	3.15291	1.59382	1.97821	0.0551842
chr1	45166488	45167443	4.54057	3.66231	1.69921	2.15531	0.0185568
chr1	45190166	45191020	4.11566	3.62087	1.79301	2.01944	0.0432316
chr1	45645513	45646620	4.572	3.73674	1.69161	2.20898	0.0128547
chr1	46022527	46024348	5.44453	2.98338	1.45806	2.04613	0.0370465
chr1	46509295	46510006	3.46472	3.61623	1.89934	1.90394	0.0836987
chr1	46618596	46619749	4.18961	3.98855	1.77794	2.24335	0.0102162
chr1	47285824	47286976	4.37067	3.83678	1.73876	2.20662	0.0130509
chr1	47594741	47595156	3.01504	3.6489	1.94216	1.87878	0.0961472
chr1	48022895	48023895	5.3208	4.74805	1.49313	3.17993	4.66558e-06
chr1	48043327	48044690	4.88588	3.23583	1.6118	2.00759	0.0463337
chr1	48324549	48326030	4.66916	3.36027	1.66762	2.01502	0.0443847
chr1	48341690	48342690	7.66932	2.85901	0.812178	3.52018	1.75106e-07
chr1	48615747	48616506	2.1391	4.20112	1.94653	2.15826	0.0182172
chr1	49406767	49407767	5.70938	3.16814	1.3815	2.29326	0.00716327
chr1	49882291	49883059	3.58202	4.33355	1.88388	2.30033	0.0068367
chr1	49921653	49922708	4.31714	3.34001	1.75067	1.90784	0.0820155
chr1	50589531	50590437	3.82442	3.78317	1.84664	2.04867	0.0365198
chr1	51726747	51727975	6.22679	2.4549	1.22825	1.9987	0.0489549
chr1	52130044	52131297	5.91935	3.27266	1.31972	2.47981	0.00188096
chr1	52206430	52207168	3.62125	3.53036	1.87833	1.87952	0.0957547
chr1	52429401	52430299	4.32511	3.68815	1.74892	2.10882	0.0251583
chr1	53199827	53200650	3.51443	3.95067	1.893	2.08699	0.028889
chr1	53375392	53376160	3.7528	3.53668	1.85837	1.90311	0.0841138
chr1	53573026	53573620	5.42746	3.34646	1.46292	2.28752	0.0075034
chr1	53638231	53639169	4.68271	3.17162	1.66421	1.90578	0.0829557
chr1	53639357	53640243	5.01796	3.25843	1.57662	2.06672	0.0327357
chr1	53722881	53724446	4.92411	3.34352	1.6017	2.08748	0.0288017
chr1	54316882	54317445	3.52233	3.61309	1.89196	1.90971	0.0811526
chr1	54554130	54554981	3.77057	4.16656	1.85552	2.2455	0.0100605
chr1	55321974	55322928	4.92851	3.25711	1.60053	2.03502	0.0393888
chr1	55339645	55340880	5.70285	3.71961	1.38341	2.68873	0.000372276
chr1	55491737	55492361	2.42113	4.51535	1.95673	2.3076	0.00648439
chr1	55883971	55884971	5.89163	3.34422	1.32792	2.51839	0.00140978
chr1	56250684	56251390	3.88718	3.46517	1.83588	1.88747	0.0916449
chr1	56802656	56803023	2.10127	3.6766	1.94432	1.89095	0.0898317
chr1	56824168	56824696	2.90943	3.75643	1.94831	1.92805	0.0729847
chr1	57384579	57385946	5.75531	2.76117	1.36805	2.01832	0.0435151
chr1	58484026	58484753	2.98181	3.64097	1.94426	1.87267	0.0994068
chr1	59193011	59193940	5.83518	2.94207	1.34458	2.1881	0.0148756
chr1	59339933	59341326	6.00384	2.44364	1.29467	1.88746	0.0916471
chr1	59543546	59544546	5.47516	4.88764	1.4493	3.37241	7.90687e-07
chr1	59680313	59681313	6.80436	2.44283	1.05627	2.3127	0.00629966
chr1	59897911	59898911	5.24332	3.55153	1.51483	2.3445	0.00504885
chr1	60599355	60600355	5.57652	3.59455	1.42013	2.53114	0.00127946
chr1	61038424	61039834	7.2536	2.11373	0.925606	2.28361	0.00774496
chr1	61105767	61106505	3.21786	5.12007	1.92614	2.6582	0.00047625
chr1	61518696	61519696	5.24631	2.8889	1.514	1.90813	0.0819021
chr1	61753295	61754696	6.03079	2.86976	1.28666	2.23039	0.0111458
chr1	61762449	61763622	4.21566	4.24379	1.7725	2.39424	0.00359099
chr1	61857470	61858355	4.21939	3.70743	1.77172	2.09256	0.0279138
chr1	61865661	61866730	4.54803	3.33229	1.69741	1.96316	0.0601819
chr1	62108250	62109223	4.99349	3.36616	1.5832	2.12618	0.0224564
chr1	62331768	62332220	1.91655	3.72003	1.9306	1.92688	0.0734621
chr1	62352698	62354216	6.94551	2.25801	1.01477	2.22515	0.0115281
chr1	62824549	62825459	4.625	3.26182	1.67862	1.94316	0.0672944
chr1	62834901	62835414	2.67854	4.93411	1.95641	2.52202	0.00137172
chr1	63869123	63869841	4.59486	3.26768	1.68604	1.93808	0.0690602
chr1	64102205	64103357	5.19046	3.37486	1.52951	2.2065	0.0130579
chr1	64166611	64167688	6.15664	2.60913	1.24919	2.08867	0.0285727
chr1	64260888	64262350	6.65408	2.61968	1.10078	2.37984	0.00398737
chr1	64342906	64344378	6.32225	2.39689	1.19974	1.99785	0.0491436
chr1	64446209	64447728	6.67154	2.11183	1.09559	1.92758	0.0732066
chr1	64728680	64730056	4.91992	3.03063	1.60281	1.89082	0.0898939
chr1	64808944	64810008	6.78752	2.66153	1.06124	2.50794	0.00152416
chr1	65001544	65002544	5.14812	3.19523	1.54119	2.07323	0.0315054
chr1	65002544	65003544	6.32774	2.62363	1.19809	2.18983	0.0146963
chr1	65061497	65062901	5.72172	2.8439	1.37789	2.06395	0.0333172
chr1	65276862	65277511	3.70699	4.92321	1.86556	2.639	0.000554132
chr1	65329601	65330736	5.33511	2.90761	1.4891	1.95259	0.0638058
chr1	65635603	65637010	5.10212	3.65473	1.55379	2.35214	0.00478556
chr1	65640083	65641083	5.57588	2.96314	1.42031	2.08625	0.0289873
chr1	65808928	65809804	4.03307	3.63345	1.80916	2.00837	0.0461227
chr1	66229266	66230629	4.70661	3.16668	1.65816	1.90975	0.0811526
chr1	66286900	66287649	4.4211	3.8172	1.72729	2.20993	0.0127605
chr1	66682506	66683457	5.26783	3.94349	1.50799	2.61506	0.000664618
chr1	66846991	66847991	4.94413	3.38059	1.59638	2.11765	0.0238011
chr1	66946688	66947578	3.80678	3.92793	1.84959	2.12368	0.0228695
chr1	67008043	67009338	7.39397	1.89803	0.886106	2.142	0.0201615
chr1	67041012	67042223	4.93258	3.97586	1.59945	2.48576	0.00179628
chr1	67448358	67449358	4.74803	4.20117	1.6476	2.54987	0.00110404
chr1	67449358	67450358	4.52931	3.75394	1.70191	2.20572	0.0131318
chr1	67692457	67693737	4.85759	3.1651	1.61922	1.9547	0.0631054
chr1	67695980	67697534	5.45709	2.93704	1.45447	2.01932	0.0432665
chr1	68000196	68001196	7.32955	2.17386	0.904076	2.40451	0.00330733
chr1	68190526	68191394	5.14263	3.15631	1.54269	2.04597	0.0370968
chr1	68387433	68388345	4.08196	4.3492	1.79968	2.41665	0.00301599
chr1	68772813	68774713	6.71962	2.16882	1.08133	2.00569	0.0468147
chr1	70785318	70786318	6.48625	5.15985	1.15076	4.48387	6.54971e-12
chr1	71132072	71133163	6.20594	3.22086	1.23447	2.60909	0.000695079
chr1	71554364	71555364	6.25212	2.42085	1.22068	1.98319	0.0536669
chr1	71768872	71770516	7.3739	2.09154	0.891675	2.34563	0.00501503
chr1	71845406	71846308	4.34657	3.28578	1.74416	1.88388	0.0935207
chr1	71927250	71927922	3.94932	4.42587	1.82478	2.42542	0.00283551
chr1	72043158	72044407	4.50209	4.05486	1.70839	2.3735	0.0041638
chr1	72087192	72088194	4.28951	3.53062	1.75672	2.00978	0.0457594
chr1	72289501	72290346	3.6378	3.58018	1.87594	1.90848	0.0816861
chr1	73364017	73365210	3.33418	4.29579	1.91449	2.24383	0.0101784
chr1	74324881	74325635	3.91636	4.2306	1.83072	2.31089	0.00637291
chr1	74710766	74711766	4.59551	3.41014	1.68588	2.02277	0.0423167
chr1	74806128	74807385	4.17273	3.98369	1.78143	2.23623	0.010679
chr1	75093573	75094565	5.19505	3.65023	1.52824	2.38853	0.00373991
chr1	75841573	75842459	3.6295	3.72192	1.87714	1.98276	0.0538063
chr1	76609708	76610750	5.94089	2.73818	1.31334	2.08489	0.0291942
chr1	76745162	76745796	3.27208	3.60463	1.92093	1.8765	0.0973292
chr1	78567214	78568247	4.70152	3.37418	1.65946	2.0333	0.0397722
chr1	78641403	78642723	4.52276	3.31775	1.70347	1.94764	0.0657458
chr1	78703155	78704321	7.30434	1.80704	0.911181	1.98319	0.0536669
chr1	78849353	78850640	5.78907	2.91763	1.35815	2.14824	0.0194101
chr1	79566175	79566778	2.75688	4.0613	1.95449	2.07794	0.0305504
chr1	79664373	79665131	4.0571	3.85258	1.80453	2.13495	0.0211653
chr1	79699717	79700271	2.88506	3.75607	1.94951	1.92668	0.0735604
chr1	79768094	79768702	3.24712	4.07211	1.92338	2.11717	0.0238693
chr1	80202902	80203924	4.07137	4.31235	1.80176	2.39341	0.00361299
chr1	82342325	82343611	6.00404	2.97177	1.29461	2.29549	0.00708138
chr1	82628624	82629519	5.21527	3.46052	1.52263	2.27272	0.00831789
chr1	83333496	83334553	5.52954	2.95166	1.43369	2.05879	0.0344332
chr1	83647641	83648721	4.07023	4.13728	1.80198	2.29596	0.00706656
chr1	84265028	84266297	4.53112	3.78122	1.70147	2.22232	0.0117264
chr1	84713009	84713959	3.76082	6.69926	1.85709	3.6074	7.77192e-08
chr1	85916156	85917530	6.35203	2.24332	1.19084	1.88381	0.0935446
chr1	86010248	86011248	6.17361	2.66181	1.24412	2.1395	0.020491
chr1	86072675	86074012	6.68963	2.14349	1.09022	1.9661	0.0592104
chr1	86077290	86078412	6.70961	2.32677	1.0843	2.14588	0.0197011
chr1	86094582	86095582	6.70053	2.4569	1.08699	2.26028	0.00908695
chr1	86288335	86289034	4.39261	3.28136	1.7338	1.89258	0.0891356
chr1	86318661	86319543	3.9927	3.50853	1.81678	1.93118	0.071777
chr1	86392707	86393490	1.91067	4.39966	1.93008	2.27952	0.00796311
chr1	86739454	86740196	4.47163	3.46355	1.71557	2.0189	0.0434141
chr1	86874982	86876017	6.07947	3.3195	1.27218	2.60929	0.000694238
chr1	86968924	86969924	6.03701	2.58182	1.28482	2.00949	0.0458346
chr1	87418304	87419793	5.00297	3.00967	1.58065	1.90407	0.08364
chr1	87606686	87608129	6.48951	2.25898	1.14978	1.9647	0.0597044
chr1	87914747	87915631	4.30837	3.59537	1.7526	2.05145	0.0359236
chr1	87971122	87972448	4.86623	3.98446	1.61696	2.46417	0.00211645
chr1	88216399	88217475	4.68942	3.22058	1.66251	1.93718	0.069437
chr1	88405893	88406980	5.62287	3.40158	1.4067	2.41813	0.00298789
chr1	88953948	88954486	2.77595	3.72403	1.95389	1.90596	0.0828779
chr1	89333947	89334848	4.33156	3.37214	1.74749	1.92971	0.0723692
chr1	89551533	89552014	3.40324	4.02443	1.90675	2.11063	0.0248332
chr1	89894383	89895504	5.07099	3.03407	1.56227	1.94209	0.0676836
chr1	89910458	89911057	2.72048	3.66973	1.95549	1.87663	0.0972466
chr1	89918424	89919867	4.71617	4.43087	1.65573	2.67608	0.000408285
chr1	89960811	89961354	2.06077	5.97223	1.94173	3.07574	1.22058e-05
chr1	90151948	90153380	5.72677	2.6642	1.37641	1.93561	0.0700736
chr1	90157741	90158950	6.09028	2.46012	1.26896	1.93869	0.0688945
chr1	90202307	90203405	5.30905	3.88091	1.49644	2.59344	0.000788128
chr1	90233214	90234075	3.33747	3.93383	1.91414	2.05514	0.0352189
chr1	90320450	90321756	4.18251	3.40351	1.77941	1.91272	0.0798013
chr1	90339463	90340158	4.28708	3.33038	1.75724	1.89523	0.0878887
chr1	90627521	90628393	3.56359	4.19289	1.88642	2.22266	0.0116942
chr1	90725542	90726740	5.1884	2.97285	1.53008	1.94294	0.0673311
chr1	90836227	90837798	6.19464	2.98833	1.23785	2.41414	0.00307853
chr1	90856805	90857325	3.2318	3.80187	1.92484	1.97517	0.0560755
chr1	91617991	91618427	2.51109	3.89856	1.95767	1.99143	0.0511224
chr1	92024912	92026390	5.45077	3.42692	1.45628	2.35321	0.00476322
chr1	92196369	92197369	5.69247	3.21527	1.38644	2.31909	0.00602085
chr1	93009249	93010110	3.5485	3.5636	1.88847	1.88703	0.0918492
chr1	93042851	93043750	3.28454	3.60369	1.91968	1.87723	0.0969433
chr1	93970658	93971658	5.6904	3.08819	1.38704	2.22646	0.0114358
chr1	94018305	94019217	5.68271	2.76867	1.38929	1.99287	0.0506995
chr1	94244957	94246285	5.11391	4.65048	1.55057	2.99922	2.55e-05
chr1	94290767	94291132	1.79304	3.99185	1.91876	2.08044	0.0300691
chr1	94496941	94497762	4.6369	3.17173	1.67567	1.89281	0.0891091
chr1	94849305	94850048	5.51764	3.06555	1.43711	2.13314	0.0214106
chr1	95235996	95236904	4.8486	3.26324	1.62158	2.01239	0.0450794
chr1	95237127	95238620	7.32154	1.95055	0.90633	2.15214	0.018964
chr1	95248589	95250018	6.97893	2.18914	1.00499	2.17827	0.0159242
chr1	95412568	95413557	3.61956	3.57683	1.87858	1.90401	0.0836676
chr1	95486744	95487744	6.34415	2.59704	1.19319	2.17655	0.0161145
chr1	95633894	95635111	4.38431	3.41853	1.73568	1.96956	0.0580827
chr1	95817998	95819656	6.04863	3.48862	1.28136	2.72259	0.00028682
chr1	96044029	96044685	3.53919	3.71379	1.88972	1.96525	0.0595109
chr1	96208025	96209525	5.41805	3.47361	1.46561	2.37009	0.00425471
chr1	96368602	96369575	4.03148	5.00419	1.80946	2.76557	0.000197311
chr1	96514066	96514967	3.72211	3.682	1.86321	1.97616	0.0557614
chr1	96685654	96687094	5.59455	3.32323	1.41491	2.34872	0.00491143
chr1	96699299	96700786	6.52366	2.50131	1.1396	2.19491	0.0141972
chr1	97429590	97429992	2.19646	3.85583	1.94949	1.97786	0.0552417
chr1	97720076	97721250	5.65309	2.71655	1.39792	1.94328	0.0672638
chr1	97735925	97736473	4.53681	3.46312	1.70011	2.037	0.038956
chr1	97802999	97803999	5.96296	2.61321	1.30681	1.99969	0.0486122
chr1	98403356	98404280	5.03646	3.26222	1.57163	2.0757	0.0310049
chr1	98887832	98888165	3.70966	4.47361	1.86515	2.39853	0.00346674
chr1	98895425	98896477	6.02706	2.92179	1.28777	2.26887	0.00854844
chr1	99159655	99160606	4.00212	5.41169	1.81502	2.98162	2.96218e-05
chr1	100283260	100284622	5.80447	3.04064	1.35362	2.24631	0.0100177
chr1	100653702	100655418	4.96509	3.10205	1.5908	1.95	0.064724
chr1	100778716	100779867	3.7398	4.76699	1.86044	2.5623	0.00100485
chr1	100880038	100881623	5.58784	2.87211	1.41686	2.0271	0.0412408
chr1	101259058	101259945	4.47278	3.31318	1.7153	1.93154	0.0716606
chr1	101419531	101420241	3.19162	3.77911	1.92852	1.95959	0.0614304
chr1	101447878	101449250	6.76724	2.79966	1.06723	2.62329	0.000624847
chr1	101461821	101462720	3.70873	3.5854	1.86529	1.92217	0.0754934
chr1	101945159	101946524	5.77683	2.64718	1.36174	1.94397	0.0670065
chr1	102058374	102059374	5.58539	2.76777	1.41757	1.95248	0.0638317
chr1	102370265	102372022	5.16649	3.69519	1.53613	2.40553	0.00328509
chr1	102510434	102511175	3.91161	3.54085	1.83157	1.93323	0.0710136
chr1	102511175	102512369	6.01797	2.67173	1.29047	2.07034	0.0320098
chr1	102562725	102563885	4.27542	4.0572	1.75977	2.30553	0.00656547
chr1	102655879	102657108	5.42563	2.86013	1.46345	1.95438	0.0632169
chr1	104011842	104013392	5.52224	3.17827	1.43578	2.21361	0.0124514
chr1	104080780	104081667	5.12017	3.87395	1.54885	2.50117	0.00161841
chr1	104124583	104126278	6.2862	2.65856	1.21051	2.19623	0.0140609
chr1	108223019	108224154	5.5199	3.3058	1.43646	2.30135	0.00678229
chr1	108389635	108390185	2.61147	3.97482	1.95738	2.03068	0.0403665
chr1	109371960	109372960	5.64949	3.75896	1.39897	2.68695	0.000376858
chr1	109372960	109374376	6.4519	2.26706	1.16101	1.95266	0.0637832
chr1	109592899	109593926	4.12531	3.75618	1.79107	2.09717	0.0270389
chr1	109817226	109818226	6.45481	2.18223	1.16014	1.881	0.0950598
chr1	110187404	110187961	1.37343	5.09009	1.86324	2.73185	0.000264373
chr1	110190242	110190782	0.946458	3.43162	1.78443	1.92309	0.0750601
chr1	110240511	110240974	0.245372	3.67595	1.61477	2.27645	0.00811893
chr1	110247802	110248821	4.88959	3.09862	1.61082	1.92362	0.074861
chr1	110730046	110730770	3.49809	4.01432	1.89511	2.11825	0.0237266
chr1	111073294	111074226	3.95991	4.01408	1.82285	2.20209	0.0135003
chr1	111189891	111190891	6.45056	3.59979	1.16141	3.0995	9.67888e-06
chr1	111313209	111314507	5.98195	3.11029	1.30117	2.39037	0.00369737
chr1	112232539	112233665	5.16127	3.03511	1.53757	1.97397	0.0565483
chr1	112991780	112992797	3.9749	3.41058	1.82009	1.87385	0.0988172
chr1	113071897	113072733	4.38062	3.79029	1.73652	2.1827	0.0154527
chr1	113447364	113448364	5.10234	3.29569	1.55373	2.12115	0.0232418
chr1	113450081	113450905	4.43648	3.47389	1.72375	2.01532	0.0442974
chr1	113742291	113743766	6.58196	2.48496	1.12223	2.21431	0.012395
chr1	114160142	114161197	5.19724	3.0011	1.52763	1.96454	0.0597359
chr1	114336826	114338117	6.00176	4.39546	1.29529	3.39342	6.26669e-07
chr1	115046642	115047672	3.84789	3.74004	1.84267	2.02968	0.0405805
chr1	115156863	115157369	2.39505	3.79148	1.95625	1.93814	0.0690438
chr1	115727588	115728104	3.32305	3.67524	1.91568	1.9185	0.0770416
chr1	115919824	115920604	2.8541	3.90714	1.95092	2.00272	0.0477018
chr1	115954112	115955147	5.29013	3.29073	1.50175	2.19126	0.0145463
chr1	115973287	115974001	4.13998	3.45824	1.78811	1.93402	0.0707323
chr1	116575920	116576548	3.09193	3.88686	1.93674	2.00691	0.0465415
chr1	116786057	116787233	6.54325	2.34061	1.13376	2.06447	0.0332109
chr1	116883203	116884082	4.1899	3.96668	1.77788	2.23112	0.0111129
chr1	116939232	116940232	5.79042	2.78394	1.35775	2.05041	0.0361833
chr1	117079866	117080893	5.06112	3.48058	1.56495	2.22408	0.0115944
chr1	117169620	117170022	2.30385	4.59394	1.95382	2.35125	0.00481185
chr1	117170176	117170429	2.02014	3.7739	1.93889	1.94642	0.0661875
chr1	117200717	117201038	2.14643	3.73946	1.94693	1.92069	0.0761551
chr1	117350597	117352244	4.81254	3.34703	1.63097	2.05217	0.0357451
chr1	117352828	117353630	3.78787	3.69186	1.8527	1.99269	0.0507425
chr1	117708623	117709573	6.28138	2.52902	1.21194	2.08674	0.0289338
chr1	117714208	117715319	6.2147	2.34902	1.23186	1.90689	0.0824422
chr1	117774463	117775463	6.06771	2.66751	1.27568	2.09105	0.0281421
chr1	117787714	117788277	3.09125	4.20004	1.93679	2.16856	0.0170561
chr1	117900911	117901607	3.46525	3.63509	1.89927	1.91394	0.0791833
chr1	117938807	117940122	4.43618	3.46871	1.72382	2.01222	0.045141
chr1	118172614	118173614	6.31873	3.16153	1.20079	2.63289	0.000581773
chr1	118173614	118174614	6.40642	2.70057	1.17459	2.29916	0.00689196
chr1	118174614	118175614	6.82377	2.4397	1.05054	2.32233	0.00588695
chr1	118557060	118557773	2.91706	3.71931	1.94791	1.90938	0.0813007
chr1	118560526	118561612	4.45717	3.44762	1.71894	2.00566	0.0468196
chr1	118707488	118707984	2.50675	3.67943	1.95765	1.87952	0.0957547
chr1	118752240	118753059	4.11329	3.97863	1.79348	2.21839	0.0120384
chr1	118869876	118870599	3.4667	3.7353	1.89909	1.96689	0.0589162
chr1	118938288	118939744	4.30041	3.4511	1.75434	1.96718	0.0588261
chr1	119023746	119024342	3.45733	3.59705	1.90025	1.89293	0.089035
chr1	119025619	119026931	6.20839	2.8221	1.23374	2.28743	0.00750472
chr1	119046753	119048185	5.55297	2.74395	1.42693	1.92297	0.0751231
chr1	119384830	119386422	6.71784	2.29635	1.08186	2.1226	0.0230257
chr1	119495240	119496134	3.54448	3.5565	1.88901	1.88273	0.0940792
chr1	120223270	120224087	3.71098	3.8293	1.86494	2.05331	0.0354961
chr1	120495686	120496809	3.84974	3.60395	1.84235	1.95617	0.0626101
chr1	120516387	120517532	4.3266	3.60727	1.74859	2.06296	0.0335148
chr1	121156878	121157422	3.80332	3.50051	1.85016	1.89201	0.0893842
chr1	121279792	121280622	3.07091	4.08387	1.9383	2.10693	0.0254765
chr1	145007173	145008173	7.17412	1.83735	0.948389	1.93733	0.0693721
chr1	146958706	146959862	5.29898	3.27274	1.49926	2.1829	0.0154367
chr1	147080134	147081686	6.48128	2.5614	1.15224	2.22298	0.0116686
chr1	147206330	147207311	5.22832	5.20902	1.51901	3.42923	4.30116e-07
chr1	147764629	147765882	3.99908	4.06938	1.81559	2.24135	0.0103599
chr1	149058315	149059046	2.92429	5.4874	1.94753	2.81761	0.000127336
chr1	149092951	149093299	2.18975	3.78751	1.94917	1.94314	0.0672944
chr1	149094532	149095288	3.10348	4.01424	1.93585	2.07363	0.0314184
chr1	149129862	149130307	2.74923	3.88143	1.95471	1.98568	0.0528542
chr1	149146359	149147304	3.90705	4.12861	1.83238	2.25314	0.00953648
chr1	149147304	149147891	2.99506	4.12277	1.94344	2.12138	0.0232113
chr1	149156047	149156639	3.18388	4.7156	1.92921	2.44432	0.00247215
chr1	149160383	149160852	2.44389	3.76708	1.95707	1.92485	0.0743887
chr1	149188893	149189253	1.88533	4.06433	1.92781	2.10827	0.0252495
chr1	149192857	149193355	3.29272	3.75959	1.91885	1.9593	0.0614912
chr1	149194106	149194871	4.18698	3.63	1.77849	2.04106	0.0380784
chr1	149230520	149231223	3.02627	5.17179	1.94142	2.66392	0.000451847
chr1	149934862	149935862	5.12573	3.41463	1.54733	2.20678	0.0130451
chr1	149994110	149995196	5.93976	2.54383	1.31368	1.93642	0.0697462
chr1	150633768	150634363	3.14441	4.0103	1.93258	2.0751	0.0311247
chr1	150640313	150641313	6.2057	2.61966	1.23454	2.12197	0.0231272
chr1	150663108	150663838	3.75356	4.16222	1.85825	2.23986	0.0104453
chr1	151246162	151246942	4.81185	3.08105	1.63115	1.88889	0.0909211
chr1	151283731	151285260	6.59963	2.44774	1.11697	2.19142	0.0145381
chr1	151407667	151408239	2.81679	3.79148	1.95244	1.94192	0.0677331
chr1	151537487	151538487	4.67176	3.22398	1.66696	1.93404	0.0707245
chr1	151540469	151541096	3.50152	4.71886	1.89467	2.49059	0.00173963
chr1	151541096	151542096	5.08389	4.05099	1.55876	2.59885	0.000756317
chr1	151543096	151544068	4.32808	4.42886	1.74826	2.5333	0.00125697
chr1	151555647	151556975	4.7247	3.81172	1.65356	2.30516	0.00658005
chr1	151818742	151819620	4.58562	3.21667	1.6883	1.90528	0.0831375
chr1	151839780	151841260	5.25655	3.15694	1.51114	2.08911	0.0285058
chr1	151859358	151860331	4.52679	5.64394	1.70251	3.31507	1.3403e-06
chr1	151996413	151997413	5.11455	3.85049	1.55039	2.48356	0.00182271
chr1	152169509	152169946	2.10668	3.68054	1.94465	1.89265	0.0891262
chr1	152558240	152558536	0.866088	3.58853	1.76732	2.03049	0.0404072
chr1	152712359	152712982	3.63549	3.58872	1.87627	1.91268	0.0798013
chr1	152904525	152905615	6.17001	2.41238	1.2452	1.93734	0.0693721
chr1	152913687	152914573	4.57752	4.20529	1.69027	2.48794	0.0017709
chr1	153072301	153073716	4.44394	4.23016	1.72202	2.45651	0.00224915
chr1	153095071	153096681	6.37275	3.25711	1.18465	2.74944	0.000227423
chr1	153499279	153500336	4.9997	3.58347	1.58153	2.26583	0.00874917
chr1	153722732	153723732	5.72484	2.77423	1.37698	2.01472	0.0444501
chr1	153754316	153755257	4.42886	3.7503	1.72551	2.17345	0.0164815
chr1	154547004	154548363	4.4532	3.86569	1.71987	2.24767	0.00992867
chr1	154704457	154705416	3.97699	3.46143	1.8197	1.90219	0.0845413
chr1	155078012	155079133	5.33905	3.21026	1.48799	2.15745	0.01829
chr1	155515861	155516929	6.18323	2.89834	1.24125	2.33502	0.00538192
chr1	155619890	155620743	5.6327	4.0082	1.40385	2.85515	9.24922e-05
chr1	156441394	156442394	7.49712	1.67625	0.857875	1.95395	0.0633422
chr1	156599303	156600370	5.31061	2.89254	1.496	1.93352	0.0708949
chr1	157209979	157210979	7.70953	2.95414	0.801753	3.6846	3.89219e-08
chr1	157532264	157533113	3.83286	3.49469	1.84522	1.89391	0.0885258
chr1	157652416	157653845	5.60833	2.80215	1.41092	1.98605	0.052754
chr1	157998617	157999879	4.83242	3.61915	1.6258	2.22608	0.0114614
chr1	158197877	158199156	6.46096	2.85862	1.1583	2.46793	0.00205515
chr1	158244672	158245908	5.26957	2.87134	1.5075	1.9047	0.0834192
chr1	158710992	158711905	3.49982	4.24847	1.89489	2.24207	0.0103078
chr1	158991772	158992795	4.78189	4.35312	1.6389	2.65613	0.000484235
chr1	159061214	159062214	4.64814	3.23052	1.67287	1.93112	0.0718021
chr1	159880024	159881024	7.84957	1.57319	0.766148	2.05337	0.0354961
chr1	159884024	159885024	7.07028	2.22689	0.978395	2.27607	0.00813282
chr1	159903180	159904031	4.6303	4.82461	1.67731	2.8764	7.6876e-05
chr1	159973413	159974737	4.70076	3.10902	1.65965	1.8733	0.0990731
chr1	160129504	160130871	7.27111	2.3636	0.920611	2.56743	0.000960933
chr1	160626711	160627757	4.30084	3.63097	1.75425	2.06981	0.0321504
chr1	160731563	160732650	4.88898	3.2243	1.61098	2.00145	0.0481061
chr1	160737448	160738647	5.52721	3.75326	1.43435	2.61669	0.000657249
chr1	160752808	160753745	4.25561	3.48023	1.76403	1.97288	0.0569411
chr1	160941357	160942393	4.59165	3.28187	1.68682	1.9456	0.0664705
chr1	161531307	161531553	1.03775	3.87283	1.80302	2.14796	0.019449
chr1	161661414	161662724	4.53198	3.48781	1.70127	2.05012	0.0362211
chr1	161772877	161773905	4.53881	5.68886	1.69963	3.34712	9.80767e-07
chr1	161802257	161803049	3.64613	4.70943	1.87472	2.51207	0.00148202
chr1	161854294	161855841	6.42044	2.83745	1.1704	2.42434	0.00284828
chr1	162188497	162189497	6.84667	2.08971	1.04379	2.00203	0.0479299
chr1	162319225	162320615	5.66803	3.87528	1.39357	2.78083	0.000174335
chr1	162427024	162428176	5.88838	3.20176	1.32888	2.40936	0.003203
chr1	162574788	162576102	5.03962	3.11757	1.57077	1.98473	0.0531816
chr1	162681807	162682807	5.84747	2.52928	1.34096	1.88618	0.0923336
chr1	163213575	163214517	3.94613	3.49325	1.82536	1.91373	0.0793044
chr1	163259621	163260899	6.01755	2.62309	1.2906	2.03246	0.039979
chr1	163615338	163616503	4.13341	5.35484	1.78944	2.99247	2.67688e-05
chr1	163634364	163635364	5.17982	3.51646	1.53245	2.29467	0.00711221
chr1	163679241	163680630	4.49944	3.66074	1.70902	2.14201	0.0201615
chr1	163765017	163766485	6.53237	4.01141	1.137	3.52805	1.67914e-07
chr1	163861549	163863148	4.53588	3.20803	1.70033	1.88671	0.0920572
chr1	163989289	163990261	3.68614	3.52863	1.86875	1.88823	0.091198
chr1	164592074	164593217	5.00298	3.68007	1.58065	2.32821	0.00565842
chr1	164657832	164659114	5.7512	3.57227	1.36926	2.60891	0.000695814
chr1	164665368	164666822	4.71551	3.78525	1.6559	2.28592	0.0075887
chr1	165005428	165006415	4.48748	3.7266	1.71184	2.17695	0.0160612
chr1	165137692	165139081	5.73872	2.86354	1.37292	2.08573	0.0290712
chr1	165142614	165143614	5.22834	3.31927	1.519	2.18517	0.0151912
chr1	165253480	165254555	5.11416	3.16629	1.5505	2.04211	0.0378689
chr1	165354479	165355776	4.13454	3.52664	1.78921	1.97105	0.0575554
chr1	165495511	165496511	5.68878	3.85956	1.38752	2.78163	0.000173604
chr1	165519044	165520044	7.02877	3.09297	0.990459	3.12277	7.8889e-06
chr1	165806057	165807150	5.16861	4.24374	1.53554	2.76367	0.000200908
chr1	165853489	165854715	5.21929	2.89443	1.52152	1.90233	0.0844767
chr1	166889720	166891271	5.40044	2.87102	1.47061	1.95226	0.0638941
chr1	167314111	167315218	4.44508	3.55109	1.72176	2.06248	0.0336286
chr1	167416241	167417864	5.79212	3.29692	1.35725	2.42912	0.00276583
chr1	167504101	167505253	4.36186	3.28155	1.74074	1.88515	0.0929453
chr1	167510543	167511543	4.93664	3.7606	1.59838	2.35276	0.00477008
chr1	167628950	167630423	5.15844	3.75343	1.53835	2.43991	0.00255444
chr1	167732542	167733780	5.54161	3.29706	1.43021	2.3053	0.00657582
chr1	167791421	167792421	6.34697	2.34021	1.19235	1.96269	0.0603735
chr1	167912879	167913432	3.67319	4.0986	1.8707	2.19095	0.0145754
chr1	168256176	168257176	5.66175	3.18493	1.3954	2.28246	0.00779109
chr1	168597891	168599416	6.80618	2.09199	1.05573	1.98155	0.0542
chr1	168662190	168663326	4.44125	3.46275	1.72264	2.01014	0.0456782
chr1	168678705	168679705	6.95148	2.37724	1.01302	2.34669	0.00497866
chr1	168732145	168733391	5.11979	3.55566	1.54896	2.29552	0.00708138
chr1	168944017	168944621	4.29113	3.39816	1.75636	1.93477	0.0704203
chr1	169064379	169065482	4.36171	3.33242	1.74077	1.91434	0.0789896
chr1	169171719	169173140	4.95148	3.1849	1.59443	1.99752	0.0492216
chr1	169745278	169746602	5.3835	3.26093	1.47542	2.21017	0.012746
chr1	169802134	169803455	5.19098	3.3079	1.52936	2.16292	0.0176806
chr1	169894954	169896180	6.72142	2.22065	1.0808	2.05464	0.0352892
chr1	170209909	170211085	4.35865	3.37458	1.74146	1.93779	0.0691932
chr1	170417283	170418789	4.76568	3.74311	1.64307	2.27812	0.00803991
chr1	170487874	170488864	4.21595	3.41299	1.77244	1.92559	0.0740584
chr1	170514501	170515487	4.74261	3.48265	1.64899	2.11199	0.0246482
chr1	170554787	170556104	5.25839	2.98493	1.51063	1.97596	0.0558165
chr1	171720549	171721271	3.84736	3.85972	1.84276	2.09453	0.0275636
chr1	171846914	171847641	4.1531	3.50346	1.78545	1.96223	0.0605088
chr1	171873860	171874886	4.70974	3.45186	1.65737	2.08274	0.0296253
chr1	171884913	171886407	4.66196	3.3705	1.66942	2.01896	0.0433935
chr1	171917146	171918491	5.63215	4.84721	1.40401	3.45241	3.55383e-07
chr1	172024965	172025890	4.43518	3.48652	1.72405	2.02229	0.042434
chr1	172294480	172295559	5.17908	2.92691	1.53265	1.9097	0.0811526
chr1	172307652	172308257	3.01005	3.6609	1.94249	1.88465	0.0931427
chr1	172569313	172569606	1.95316	3.62459	1.9337	1.87443	0.0984745
chr1	172715242	172716242	7.57562	2.01758	0.836826	2.41099	0.00315467
chr1	172806486	172807249	3.52497	4.42256	1.89161	2.33799	0.00527313
chr1	172807249	172808546	4.53192	3.62861	1.70128	2.13287	0.0214506
chr1	172828325	172829107	4.98929	4.27811	1.58432	2.70028	0.000346398
chr1	172840074	172841149	5.1635	4.30332	1.53695	2.79991	0.000147657
chr1	172955985	172956843	3.38716	5.5069	1.9086	2.8853	7.1966e-05
chr1	173082166	173083166	4.43724	5.7689	1.72357	3.34706	9.80767e-07
chr1	173408159	173408968	4.01063	3.50873	1.81342	1.93487	0.0703824
chr1	174291057	174292148	3.80756	3.98688	1.84946	2.1557	0.0185248
chr1	174352502	174353523	3.77344	3.95447	1.85505	2.13173	0.0216164
chr1	174552612	174553586	3.93018	3.74207	1.82825	2.04681	0.0368985
chr1	174818031	174818942	4.48201	3.43935	1.71313	2.00764	0.0463303
chr1	175136830	175137393	3.96723	3.45592	1.82151	1.89729	0.0868198
chr1	175439940	175441120	5.29168	3.22011	1.50131	2.14486	0.0198208
chr1	176169569	176170569	3.82665	3.92913	1.84627	2.12815	0.0221575
chr1	176210322	176211434	4.42499	4.27374	1.7264	2.47552	0.00194334
chr1	177224212	177225199	6.62871	2.32422	1.10832	2.09707	0.0270493
chr1	177243679	177244679	6.86033	2.74443	1.03977	2.63945	0.000552587
chr1	177375444	177376480	4.78857	3.7497	1.63717	2.29035	0.00733063
chr1	178207810	178209301	7.85944	1.52994	0.763679	2.00339	0.0474812
chr1	178246930	178248178	4.77667	3.46393	1.64024	2.11184	0.0246622
chr1	179008102	179009102	4.69268	3.25617	1.66169	1.95955	0.0614329
chr1	179029507	179030951	5.30671	3.13129	1.49709	2.09158	0.0280686
chr1	180096720	180097720	7.2767	4.90868	0.919021	5.34121	1.45876e-16
chr1	180391661	180392378	4.337	4.4701	1.74629	2.55977	0.00102379
chr1	180534925	180535995	4.19495	3.38174	1.77683	1.90324	0.0840771
chr1	180555697	180556697	6.97764	2.26866	1.00537	2.25655	0.00932995
chr1	180580305	180581408	4.86572	3.2949	1.61709	2.03754	0.038829
chr1	181042769	181043434	3.84285	4.36444	1.84353	2.36744	0.00432912
chr1	181068218	181068960	4.43581	3.80551	1.7239	2.2075	0.0129835
chr1	181078534	181079534	4.18325	3.33646	1.77926	1.8752	0.0980394
chr1	181245471	181245934	3.16105	3.71708	1.93118	1.92477	0.0744242
chr1	181737276	181738542	4.96971	3.87042	1.58956	2.4349	0.00265289
chr1	182056950	182058279	5.79643	3.66226	1.35598	2.70082	0.000345664
chr1	182089588	182090588	6.55282	2.24629	1.13091	1.98627	0.0526692
chr1	182196120	182196638	4.08152	4.75012	1.79977	2.63929	0.000552957
chr1	182197638	182198638	6.00841	4.35039	1.29331	3.36376	8.65836e-07
chr1	182228178	182229535	6.30447	2.52375	1.20505	2.09431	0.0276041
chr1	182270874	182272074	5.75686	2.84275	1.3676	2.07864	0.0304089
chr1	182598804	182599491	3.41811	3.72261	1.905	1.95413	0.0632904
chr1	182770593	182772401	5.45889	3.59065	1.45395	2.46958	0.00202782
chr1	182862284	182863456	5.428	2.90954	1.46277	1.98906	0.051839
chr1	183131876	183133243	6.51001	2.26061	1.14367	1.97663	0.0556216
chr1	183486483	183487590	4.22792	3.44475	1.76992	1.94628	0.0662399
chr1	183668652	183669730	6.79933	2.15288	1.05775	2.03533	0.0393131
chr1	183911903	183913039	6.93647	2.12896	1.01742	2.09252	0.0279138
chr1	183990729	183991552	4.85077	3.26962	1.62101	2.01703	0.043831
chr1	183997763	183999216	4.75269	3.14013	1.64641	1.90726	0.0822913
chr1	184032048	184032889	3.54441	3.73251	1.88902	1.97589	0.0558333
chr1	184178965	184179847	5.09484	4.54193	1.55578	2.9194	5.25393e-05
chr1	184295260	184296146	5.50557	3.58441	1.44058	2.48817	0.00176891
chr1	184388339	184389339	5.76326	3.00842	1.36573	2.2028	0.0134322
chr1	184562238	184564065	5.26122	5.31532	1.50984	3.52045	1.75106e-07
chr1	184591301	184592448	6.10508	2.3925	1.26455	1.89197	0.0894039
chr1	184773143	184774175	4.54532	3.70119	1.69806	2.17965	0.0157652
chr1	184807342	184808522	5.50231	2.9631	1.44151	2.05555	0.0351386
chr1	184830989	184832012	5.67616	3.36921	1.3912	2.4218	0.00290809
chr1	184970414	184971420	4.54503	3.38339	1.69813	1.99242	0.0508221
chr1	185162780	185163626	3.76308	4.38678	1.85673	2.36264	0.00448247
chr1	185226361	185227628	4.90128	4.45061	1.60774	2.76824	0.000192534
chr1	185381336	185382937	5.95048	3.26155	1.3105	2.48877	0.00176018
chr1	185443730	185444938	4.50254	4.98007	1.70828	2.91525	5.395e-05
chr1	185452688	185454333	6.90259	2.58757	1.02735	2.51869	0.00140638
chr1	185503680	185505219	5.66572	3.10775	1.39424	2.229	0.0112518
chr1	185619633	185620955	6.4002	2.24952	1.17645	1.91213	0.0801161
chr1	185665695	185667108	7.22095	2.26903	0.934945	2.42691	0.00280703
chr1	185919412	185919919	2.42068	4.34161	1.95672	2.21881	0.0120022
chr1	186144749	186145441	3.49198	5.20088	1.8959	2.74323	0.000239858
chr1	186454768	186455768	5.92985	2.67852	1.31661	2.0344	0.0395149
chr1	186481054	186482054	6.31687	2.29504	1.20134	1.9104	0.0809036
chr1	186546981	186547981	7.22171	2.1042	0.934727	2.25114	0.00967928
chr1	186606089	186607230	4.35411	4.23836	1.74247	2.43238	0.00269886
chr1	186714547	186716161	5.90772	3.21172	1.32316	2.4273	0.00280181
chr1	186723714	186724756	5.49481	3.11579	1.44367	2.15825	0.0182172
chr1	186761806	186762339	5.2017	5.1092	1.5264	3.34723	9.80767e-07
chr1	186762339	186763339	5.70963	3.05509	1.38143	2.21155	0.0126291
chr1	186814685	186815634	4.60389	3.22815	1.68382	1.91715	0.0775932
chr1	186822995	186824118	5.22655	2.88307	1.5195	1.89738	0.0867829
chr1	186865367	186866498	4.34783	3.56863	1.74388	2.04638	0.037004
chr1	189565954	189567120	6.49755	3.19016	1.14739	2.78037	0.000174957
chr1	189576027	189577027	4.87222	3.6852	1.61539	2.28131	0.00786627
chr1	192469469	192470547	4.22425	3.89084	1.77069	2.19735	0.0139509
chr1	192519949	192521094	6.30653	2.38519	1.20443	1.98035	0.054528
chr1	192708398	192709542	4.53959	4.04076	1.69944	2.3777	0.00404252
chr1	192718383	192719391	5.21117	3.1992	1.52377	2.09953	0.0266669
chr1	192755409	192756797	6.70014	2.62857	1.0871	2.41796	0.00299158
chr1	192803143	192804130	4.13985	5.2242	1.78814	2.92158	5.15484e-05
chr1	192825664	192826031	1.05188	3.52565	1.80582	1.95238	0.0638651
chr1	192830821	192832125	5.29784	3.03465	1.49958	2.02366	0.0421062
chr1	192862023	192863045	4.32673	3.59928	1.74856	2.05843	0.034489
chr1	193406796	193407908	5.06868	3.21819	1.5629	2.05912	0.0343718
chr1	193427584	193428824	4.67839	5.41831	1.6653	3.25366	2.40243e-06
chr1	193583789	193584748	4.3903	3.64702	1.73432	2.10285	0.0261026
chr1	194626480	194627923	4.76883	3.47641	1.64226	2.11684	0.0239287
chr1	195561113	195562356	5.02048	5.73691	1.57594	3.64031	5.71831e-08
chr1	195683421	195684324	3.75451	3.66314	1.8581	1.97145	0.0574392
chr1	195714433	195715301	4.12836	3.39738	1.79046	1.89749	0.086761
chr1	195876960	195877986	3.80128	3.63897	1.8505	1.96648	0.0591023
chr1	195927132	195928342	4.60896	5.03928	1.68258	2.99498	2.62811e-05
chr1	195971920	195973086	5.06835	3.58303	1.56299	2.29242	0.00721439
chr1	196223844	196224443	2.5035	3.9922	1.95763	2.0393	0.0384278
chr1	196528687	196528912	1.45427	3.85834	1.87571	2.057	0.0348281
chr1	196755415	196756546	4.63793	4.70631	1.67541	2.80905	0.00013788
chr1	196842175	196843443	6.29617	2.28278	1.20753	1.89046	0.0900499
chr1	196996335	196997567	6.56378	2.52805	1.12764	2.24189	0.0103192
chr1	197454516	197455791	6.43131	2.33718	1.16716	2.00246	0.0477889
chr1	197677029	197677582	1.14796	4.28143	1.82424	2.34696	0.00497164
chr1	197920116	197921536	5.3763	2.80704	1.47746	1.89991	0.085599
chr1	197923829	197925327	6.50861	2.16035	1.14409	1.88828	0.0911927
chr1	197963993	197964993	7.23167	2.68707	0.931877	2.8835	7.29897e-05
chr1	197980947	197982423	4.72562	3.74522	1.65333	2.26527	0.00878255
chr1	198273580	198274169	3.3594	3.64302	1.91173	1.90561	0.0829953
chr1	198403841	198405152	4.04087	3.62342	1.80766	2.00448	0.0471356
chr1	198412305	198413441	6.6577	2.1136	1.0997	1.92197	0.0755896
chr1	198546602	198547745	4.93006	3.78816	1.60012	2.36742	0.00432912
chr1	199170963	199172409	6.46193	2.22631	1.15801	1.92252	0.0753274
chr1	199240604	199241604	6.54762	2.53453	1.13246	2.23808	0.0105389
chr1	199241604	199242604	7.34133	1.85298	0.900769	2.05711	0.0348009
chr1	199635909	199637403	6.59453	2.20159	1.11848	1.96837	0.0584571
chr1	199828609	199829341	4.18224	4.00553	1.77947	2.25097	0.0096904
chr1	200385198	200386198	7.15372	2.36804	0.954263	2.48154	0.00185318
chr1	200456502	200457502	5.95114	2.58374	1.31031	1.97185	0.0573328
chr1	200609063	200609983	4.4224	4.34469	1.72699	2.51576	0.00143488
chr1	200615448	200616664	4.15777	3.99717	1.7845	2.23994	0.0104415
chr1	201270904	201271904	5.17423	3.15018	1.53399	2.05358	0.0354776
chr1	201279821	201280821	6.55589	2.52337	1.12999	2.23309	0.0109406
chr1	201296729	201297729	4.18042	3.95342	1.77984	2.22122	0.0118042
chr1	201313283	201314057	4.60067	3.7343	1.68461	2.21672	0.0121734
chr1	201314057	201315057	4.99139	3.37524	1.58376	2.13115	0.0217255
chr1	201494400	201494976	2.89782	4.11262	1.94889	2.11024	0.0249019
chr1	201566338	201567831	8.22843	1.60346	0.674948	2.37568	0.00409822
chr1	201720254	201721254	4.41568	3.44337	1.72853	1.99207	0.0509367
chr1	201743589	201744949	4.53808	4.06454	1.6998	2.39118	0.00367053
chr1	201754363	201755218	4.17145	3.95013	1.78169	2.21706	0.0121459
chr1	203219914	203221467	4.61659	4.17909	1.6807	2.48652	0.00178892
chr1	203725636	203726216	3.84632	3.46537	1.84294	1.88035	0.0953415
chr1	203895246	203896150	3.6638	3.97664	1.8721	2.12416	0.0227857
chr1	203965310	203966338	4.95997	2.97993	1.59216	1.87162	0.0999686
chr1	204019644	204020955	3.77706	3.87298	1.85447	2.08846	0.028597
chr1	204721020	204722259	5.20814	4.09182	1.52461	2.68384	0.000385686
chr1	205059351	205060317	3.94904	3.62072	1.82483	1.98414	0.053422
chr1	205269652	205271145	7.51675	1.76389	0.852579	2.06888	0.0323625
chr1	205585576	205586524	5.17664	3.02581	1.53333	1.97336	0.0567734
chr1	205682973	205684079	4.14464	3.5493	1.78717	1.98599	0.0527597
chr1	206835759	206836282	4.37413	3.71938	1.73798	2.14006	0.0204108
chr1	207060808	207062280	5.34387	2.98916	1.48663	2.01069	0.0455325
chr1	207369246	207370059	3.44579	4.14968	1.90167	2.18213	0.0155071
chr1	207378245	207379597	6.1146	3.00081	1.26172	2.37835	0.00402449
chr1	207471861	207472861	7.27067	1.9364	0.920738	2.10309	0.026079
chr1	207478094	207479461	7.0277	2.02399	0.990771	2.04284	0.0376931
chr1	207542159	207543121	2.27345	3.77411	1.95276	1.9327	0.0711873
chr1	207543737	207545070	3.67	4.19899	1.87118	2.24404	0.0101627
chr1	208017236	208018527	4.42837	3.70127	1.72562	2.14489	0.0198208
chr1	208117896	208118673	3.90667	3.75773	1.83245	2.05066	0.0361228
chr1	208124925	208125925	5.12023	3.48221	1.54884	2.24827	0.00988518
chr1	208376443	208377443	7.14886	2.1185	0.955666	2.21678	0.0121688
chr1	208618829	208620201	5.01929	2.96489	1.57626	1.88097	0.0950687
chr1	208980400	208982283	5.11425	3.80234	1.55047	2.45238	0.00232237
chr1	209203892	209205363	6.91651	3.14495	1.02326	3.07345	1.24188e-05
chr1	209211008	209211628	4.01345	3.77059	1.81288	2.07988	0.030139
chr1	209218489	209219489	6.38653	2.42037	1.18053	2.05024	0.0362132
chr1	209562428	209563350	5.8373	3.18071	1.34395	2.36668	0.00435384
chr1	209577177	209577798	3.9899	3.65035	1.81731	2.00866	0.0460419
chr1	209584685	209586239	5.23512	3.5941	1.51711	2.36904	0.00429027
chr1	209589235	209590235	5.80004	2.68087	1.35492	1.97862	0.0550344
chr1	209884192	209885134	3.75554	4.82999	1.85793	2.59966	0.000752216
chr1	209989073	209990073	5.2331	3.57564	1.51768	2.356	0.00467793
chr1	210430736	210432180	5.55244	2.98997	1.42709	2.09516	0.0274518
chr1	210474049	210475544	5.73362	2.95609	1.37441	2.1508	0.0190999
chr1	210494252	210495451	4.88809	3.72353	1.61122	2.311	0.00636904
chr1	210539993	210540993	5.88402	2.52842	1.33017	1.90083	0.0851049
chr1	210552014	210553104	4.51561	3.7878	1.70518	2.22135	0.0118039
chr1	212070168	212071410	4.63205	3.14337	1.67687	1.87454	0.098449
chr1	212319832	212320722	4.85518	3.10026	1.61986	1.91391	0.0791959
chr1	212320722	212321722	7.4962	2.20927	0.858125	2.57453	0.000909752
chr1	212392922	212394039	6.04881	2.5873	1.28131	2.01927	0.0432796
chr1	212401831	212402831	6.7695	2.50748	1.06657	2.35098	0.0048181
chr1	212896735	212897777	4.82295	3.45402	1.62826	2.12129	0.0232248
chr1	213006692	213007692	7.0659	1.90786	0.979665	1.94746	0.0658129
chr1	213336370	213337370	4.18192	3.7895	1.77953	2.12949	0.0219647
chr1	213871423	213872372	5.16768	3.04404	1.5358	1.98205	0.0540085
chr1	214577688	214579143	5.19049	5.44421	1.5295	3.55947	1.23521e-07
chr1	214620028	214621302	6.86293	2.19381	1.03901	2.11145	0.0247126
chr1	214711217	214712370	4.98605	3.04464	1.58519	1.92068	0.0761551
chr1	215649145	215650692	5.00611	3.87372	1.57981	2.45202	0.00232842
chr1	215809962	215811212	6.49096	2.26155	1.14935	1.96768	0.0586719
chr1	215944991	215946288	5.40439	2.76881	1.46949	1.88419	0.093378
chr1	216096162	216097413	4.63785	3.15974	1.67543	1.88593	0.0924688
chr1	216610874	216611758	3.69341	3.99389	1.86764	2.13847	0.0206521
chr1	216658953	216659730	2.58111	3.75759	1.95762	1.91947	0.0766986
chr1	217177903	217179229	5.50823	2.78342	1.43981	1.93318	0.0710313
chr1	217182443	217183345	4.1194	3.36982	1.79226	1.88021	0.0953818
chr1	218583213	218584213	4.18888	3.56821	1.77809	2.00676	0.0465648
chr1	218720943	218722393	6.44078	2.64921	1.16433	2.27531	0.00816573
chr1	218847602	218848579	6.8293	2.69489	1.04891	2.56922	0.0009474
chr1	218878650	218880131	7.87896	2.04312	0.75881	2.69253	0.000363671
chr1	219001356	219002394	5.14411	3.29595	1.54229	2.13705	0.0208609
chr1	219047418	219048517	5.92494	3.19258	1.31807	2.42217	0.00290363
chr1	219131456	219132537	4.92284	3.02302	1.60204	1.88699	0.0918713
chr1	219212763	219213763	6.5677	2.55765	1.12647	2.27049	0.00844637
chr1	219405934	219407510	5.07916	3.13265	1.56005	2.00805	0.0462065
chr1	219410286	219411470	4.43491	3.30874	1.72411	1.9191	0.0768373
chr1	219452396	219453741	4.65245	3.87774	1.6718	2.3195	0.00599919
chr1	219504597	219505912	6.39778	3.30559	1.17717	2.80808	0.000138625
chr1	219606638	219607638	4.21224	4.65565	1.77322	2.62553	0.000618445
chr1	219971519	219972619	4.06856	4.02505	1.80231	2.23328	0.0109262
chr1	220091097	220092319	4.54422	4.1084	1.69833	2.41908	0.00296829
chr1	220360960	220361226	3.7928	4.63171	1.85189	2.50107	0.00161868
chr1	220660370	220661533	6.79916	2.37196	1.0578	2.24234	0.0102958
chr1	220688913	220689476	3.6561	3.52291	1.87325	1.88065	0.095221
chr1	220752179	220753448	4.32314	4.46682	1.74935	2.55341	0.00107808
chr1	221562027	221562403	2.05534	3.64037	1.94136	1.87516	0.0980465
chr1	221588657	221589830	4.86679	3.99172	1.61681	2.46888	0.00203999
chr1	221840682	221841649	4.68581	3.35253	1.66343	2.01543	0.0442669
chr1	222140444	222141392	3.74486	4.6232	1.85963	2.48608	0.00179149
chr1	222161091	222162015	4.8699	3.18093	1.616	1.9684	0.0584467
chr1	222439209	222441009	5.82576	2.77965	1.34735	2.06305	0.0335008
chr1	222461485	222462061	3.94762	3.83865	1.82509	2.10326	0.0260531
chr1	222648010	222648529	2.22161	4.25394	1.95065	2.18078	0.015668
chr1	223099770	223100865	6.07192	2.43625	1.27443	1.91164	0.0803192
chr1	223422964	223424629	5.08032	3.19036	1.55973	2.04545	0.037179
chr1	223492751	223493793	5.20616	3.39535	1.52516	2.22622	0.0114516
chr1	223528948	223529816	4.2675	4.15553	1.76148	2.35912	0.00458732
chr1	224112654	224113048	1.68552	3.74124	1.90675	1.96211	0.0605521
chr1	224267392	224268854	5.78238	4.55899	1.36011	3.35192	9.54251e-07
chr1	224493577	224494755	6.7394	2.48956	1.07547	2.31485	0.00620562
chr1	224908287	224909287	6.2963	2.53002	1.20749	2.09528	0.0274313
chr1	224958773	224959773	4.85765	3.53452	1.61921	2.18287	0.0154367
chr1	225182332	225183151	2.73975	3.72472	1.95498	1.90525	0.0831487
chr1	225622585	225623716	4.22743	4.48508	1.77002	2.53391	0.00125353
chr1	225979856	225980646	3.06579	3.75278	1.93867	1.93575	0.070001
chr1	226222053	226223127	4.32107	3.95877	1.74981	2.2624	0.00895989
chr1	226908031	226909003	3.76814	3.70294	1.85591	1.99522	0.0499485
chr1	226951129	226952390	4.88211	3.04945	1.61279	1.8908	0.0899032
chr1	226971142	226972837	5.38391	2.87427	1.4753	1.94826	0.0655002
chr1	227619402	227620294	4.88452	3.72004	1.61216	2.30749	0.006485
chr1	227993359	227994527	4.57939	3.37795	1.68981	1.99901	0.0488404
chr1	228157762	228157962	0.586181	3.28924	1.70273	1.93175	0.0716176
chr1	228247244	228248244	8.43293	1.5423	0.628628	2.45344	0.00230679
chr1	228343785	228345178	4.65021	3.26585	1.67236	1.95284	0.0637226
chr1	228415929	228417348	5.71573	3.13524	1.37964	2.2725	0.00832818
chr1	229142021	229142925	4.22065	3.77633	1.77145	2.13177	0.0216129
chr1	229286539	229287535	4.37751	3.90983	1.73722	2.25062	0.0097084
chr1	229356605	229358311	7.36815	2.16562	0.893275	2.42436	0.00284828
chr1	229825037	229825819	4.9978	3.56341	1.58204	2.25241	0.00959317
chr1	229976741	229977658	4.13895	3.72195	1.78832	2.08125	0.0298983
chr1	230071007	230071639	3.54505	3.95423	1.88894	2.09336	0.0277738
chr1	230289470	230290389	4.49476	3.46876	1.71012	2.02837	0.0409026
chr1	230686047	230686778	4.35285	3.644	1.74276	2.09094	0.0281472
chr1	231035738	231037166	6.47391	2.17757	1.15444	1.88626	0.0922886
chr1	231037166	231038166	6.78914	2.05969	1.06076	1.94171	0.0677882
chr1	231127751	231129124	6.83837	2.2201	1.04624	2.12198	0.0231272
chr1	231275584	231277068	6.61264	2.23224	1.1131	2.00543	0.0468654
chr1	231329365	231330365	5.65216	2.70538	1.39819	1.93492	0.0703697
chr1	231408535	231409535	6.9664	2.51197	1.00865	2.49041	0.00174173
chr1	231739203	231740261	5.50764	2.71876	1.43998	1.88805	0.0912988
chr1	231819961	231821370	6.09397	2.48514	1.26787	1.9601	0.0612367
chr1	232193316	232194464	4.33882	3.50356	1.74588	2.00676	0.0465648
chr1	232361827	232362703	5.27407	3.32657	1.50624	2.20852	0.0128939
chr1	232396677	232397632	4.17089	3.65488	1.78181	2.05122	0.0359744
chr1	232438639	232439639	4.74968	3.36602	1.64718	2.04351	0.0375281
chr1	232454429	232455707	5.40984	2.78661	1.46794	1.89832	0.0864046
chr1	232463211	232464301	4.36082	3.29371	1.74097	1.89188	0.0894192
chr1	232698458	232699747	4.94424	3.93111	1.59635	2.46256	0.00214165
chr1	232711724	232712724	5.4516	2.81522	1.45604	1.93348	0.0709084
chr1	232729735	232730685	4.749	3.2773	1.64735	1.98943	0.0517152
chr1	232769483	232770957	6.65841	2.41399	1.09949	2.19555	0.0141198
chr1	232790542	232792175	6.43009	2.8111	1.16752	2.40775	0.00323436
chr1	232806159	232806981	3.9202	3.47585	1.83004	1.89933	0.0858949
chr1	233380700	233382046	4.64228	3.97683	1.67433	2.37517	0.00411096
chr1	233658846	233659688	3.86284	3.86189	1.84011	2.09873	0.0267801
chr1	233679129	233680251	6.11942	2.43684	1.26028	1.93356	0.0708949
chr1	234323402	234324998	4.97193	4.49508	1.58897	2.82893	0.000116228
chr1	234482177	234483089	3.82217	3.93911	1.84702	2.13268	0.0214678
chr1	234724839	234726402	5.86102	2.9196	1.33696	2.18376	0.0153671
chr1	234916189	234917189	5.48216	2.99189	1.44729	2.06723	0.0326485
chr1	234953144	234953347	1.32797	4.51996	1.85587	2.4355	0.00263937
chr1	234980961	234982012	6.11609	2.97316	1.26127	2.35727	0.00464083
chr1	235433483	235434891	5.48422	3.40859	1.4467	2.35611	0.00467689
chr1	235567704	235568355	4.75499	4.0226	1.64582	2.44413	0.00247551
chr1	235613677	235614941	6.95658	2.08623	1.01153	2.06246	0.0336296
chr1	235805020	235806429	6.56747	2.65175	1.12654	2.35388	0.00474687
chr1	236123884	236124805	4.09844	4.0455	1.79643	2.25196	0.00962457
chr1	236162379	236163379	6.40686	2.43859	1.17446	2.07635	0.0308793
chr1	236252648	236253565	5.50879	2.95666	1.43965	2.05373	0.0354598
chr1	236253565	236254565	5.92412	3.06336	1.31831	2.3237	0.00583169
chr1	236629074	236630210	4.56386	4.14586	1.69359	2.44797	0.00240266
chr1	237017752	237019144	5.84929	2.8664	1.34042	2.13844	0.0206527
chr1	237175736	237176982	6.93505	2.28118	1.01783	2.24121	0.0103599
chr1	237556532	237558516	5.34053	3.54709	1.48757	2.38448	0.00385749
chr1	237574968	237575703	4.00681	3.90411	1.81414	2.15205	0.0189662
chr1	237963111	237963755	4.98192	3.74802	1.5863	2.36275	0.00447982
chr1	238215671	238217049	5.80934	2.59095	1.35219	1.91612	0.0780878
chr1	238488511	238489082	3.53803	3.62825	1.88988	1.91983	0.0765547
chr1	239230818	239231826	3.57392	3.54215	1.885	1.87912	0.0959997
chr1	239348356	239349112	3.68121	3.55508	1.86949	1.90163	0.0847907
chr1	239375502	239377101	4.5808	3.28699	1.68947	1.94557	0.0664705
chr1	239416017	239417238	5.78234	3.27759	1.36012	2.40978	0.00319111
chr1	239597328	239598416	4.38037	3.83046	1.73657	2.20576	0.0131316
chr1	240012244	240013681	4.86899	3.40428	1.61624	2.1063	0.0255624
chr1	240076036	240077036	6.5947	2.19301	1.11844	1.96079	0.0609856
chr1	240473294	240474754	5.8156	2.85662	1.35034	2.11547	0.0241237
chr1	240516025	240517025	6.00851	3.47582	1.29329	2.68758	0.000375616
chr1	240598005	240598891	4.62148	3.83388	1.67949	2.28277	0.00777993
chr1	241170416	241171781	6.68048	2.13287	1.09294	1.9515	0.0641514
chr1	241378305	241379770	5.96384	3.1682	1.30654	2.42488	0.00283893
chr1	241434222	241435452	6.22589	2.62012	1.22852	2.13275	0.0214607
chr1	241610627	241611336	3.95297	3.62254	1.82412	1.98591	0.0527886
chr1	241769674	241770694	4.80893	3.51602	1.6319	2.15455	0.018661
chr1	241864542	241865712	5.52081	3.04119	1.4362	2.11753	0.0238092
chr1	241963491	241965013	5.08922	3.02202	1.55731	1.94054	0.0681766
chr1	242388826	242390133	6.42965	2.4897	1.16765	2.13222	0.0215438
chr1	242742690	242743690	7.40338	3.61971	0.883502	4.097	4.20378e-10
chr1	243049525	243049877	2.94881	4.08236	1.94619	2.09761	0.0269808
chr1	243343188	243343505	1.82538	4.23603	1.92206	2.2039	0.0133226
chr1	243464344	243465162	5.1087	3.45559	1.55199	2.22655	0.0114286
chr1	243688211	243689211	4.51405	3.95021	1.70555	2.31609	0.0061586
chr1	243700969	243702265	4.19083	4.05221	1.77769	2.27948	0.00796311
chr1	243760592	243761592	5.10939	3.78565	1.5518	2.43951	0.0025625
chr1	243814419	243814867	2.10187	3.72837	1.94435	1.91754	0.0774723
chr1	244175408	244176463	5.07296	3.15593	1.56173	2.02079	0.0428276
chr1	244274315	244275469	5.25269	2.89323	1.51222	1.91324	0.0795669
chr1	244377412	244378538	5.5628	3.33226	1.4241	2.33991	0.00519528
chr1	244413684	244414547	3.82289	3.57057	1.8469	1.93328	0.0710009
chr1	244466268	244467268	7.607	1.73993	0.828515	2.10006	0.0265578
chr1	244534708	244535945	6.03746	2.58648	1.28468	2.01333	0.0448326
chr1	244762781	244764114	6.84065	2.02911	1.04557	1.94068	0.068105
chr1	244917733	244918760	3.75081	3.51603	1.85869	1.89167	0.0895057
chr1	245269448	245269890	3.21201	3.96406	1.92668	2.05746	0.0347184
chr1	245270164	245271196	5.78611	2.67847	1.35902	1.97089	0.057617
chr1	245452128	245452916	3.76245	3.92034	1.85683	2.11131	0.024739
chr1	245632680	245633992	5.85039	2.9087	1.3401	2.17052	0.0168043
chr1	245660750	245661622	3.90061	4.28104	1.83352	2.33488	0.00538495
chr1	245888117	245888945	4.81054	3.57242	1.63149	2.18967	0.0147094
chr1	245964172	245965132	3.77732	3.68389	1.85442	1.98654	0.0525898
chr1	245970356	245970910	5.81143	3.37063	1.35157	2.49386	0.00170361
chr1	246302900	246304023	5.26539	3.79649	1.50867	2.51645	0.00143069
chr1	246469827	246470827	4.06074	4.15757	1.80383	2.30486	0.00659455
chr1	246639667	246640667	4.48998	3.36237	1.71125	1.96486	0.0596541
chr1	246771927	246773356	8.56329	1.42502	0.600108	2.3746	0.00413088
chr1	246990106	246991557	6.10324	2.47068	1.2651	1.95295	0.0636855
chr2	37922	38954	4.59521	3.57029	1.68595	2.11767	0.0238011
chr2	71243	72243	5.14894	3.02127	1.54096	1.96064	0.0610465
chr2	144864	146295	4.53764	3.51338	1.69991	2.0668	0.0327243
chr2	1446846	1447541	2.8748	4.61538	1.94999	2.36687	0.00434741
chr2	2060989	2061919	4.77835	3.39718	1.63981	2.07169	0.0317508
chr2	3175340	3176017	4.52149	3.94341	1.70378	2.31451	0.00621712
chr2	3176017	3177017	4.64289	3.93237	1.67418	2.34884	0.00490772
chr2	3286051	3287524	4.97906	3.57836	1.58706	2.2547	0.00943664
chr2	3372930	3374037	4.45325	3.87074	1.71986	2.25062	0.0097084
chr2	3454330	3455731	4.5221	3.42882	1.70363	2.01265	0.0449987
chr2	3486482	3488322	7.18768	1.9462	0.944492	2.06058	0.034011
chr2	3496811	3497333	3.62405	4.62917	1.87793	2.46504	0.00210639
chr2	4224020	4224336	3.69826	4.65462	1.8669	2.49324	0.00170801
chr2	5197761	5198803	4.47833	3.38323	1.714	1.97388	0.0565774
chr2	5288659	5289591	4.34376	3.59416	1.74478	2.05995	0.0341823
chr2	5330050	5330934	3.1247	3.90417	1.93418	2.01851	0.0434896
chr2	6696554	6697213	5.7498	2.95932	1.36967	2.16061	0.0179433
chr2	7086669	7087436	5.06614	3.14437	1.56359	2.011	0.045465
chr2	7320755	7321642	4.50228	4.29441	1.70835	2.51378	0.00145984
chr2	7617498	7618732	3.9872	4.35606	1.81781	2.39632	0.0035192
chr2	8072058	8073090	4.60178	3.90272	1.68434	2.31706	0.0061243
chr2	8369756	8370376	3.74374	4.63246	1.85981	2.49082	0.0017389
chr2	8916774	8917341	3.01636	3.86412	1.94208	1.98968	0.0516431
chr2	9314871	9316155	7.00755	2.15577	0.99664	2.16304	0.0176782
chr2	9385186	9386156	4.12247	3.51344	1.79164	1.96102	0.0609404
chr2	9439976	9440583	4.0919	4.62671	1.79773	2.57364	0.000916299
chr2	9479841	9480728	6.00911	2.87358	1.29311	2.22223	0.0117301
chr2	9526251	9527960	6.91689	2.12613	1.02315	2.07802	0.0305408
chr2	9677854	9679067	4.2766	4.21875	1.75952	2.39768	0.00349095
chr2	9684601	9685860	4.31817	3.7752	1.75045	2.1567	0.0183762
chr2	9688360	9689218	3.64885	3.74646	1.87432	1.99884	0.0489079
chr2	9799002	9799935	3.75834	4.93461	1.85748	2.65661	0.000482963
chr2	10054790	10055287	3.76849	3.76657	1.85585	2.02956	0.0406066
chr2	10526970	10527970	6.2649	2.6953	1.21687	2.21495	0.0123361
chr2	10598110	10599110	4.36806	5.62559	1.73935	3.23431	2.89838e-06
chr2	10654237	10655831	5.02607	4.27403	1.57443	2.71465	0.000306798
chr2	10709118	10710123	4.40547	3.29842	1.73087	1.90564	0.0829953
chr2	10724109	10725934	7.51549	2.52145	0.852917	2.95627	3.71158e-05
chr2	10788007	10789121	4.04176	3.40667	1.80749	1.88475	0.0931258
chr2	11036375	11037281	4.01588	3.5159	1.81243	1.93988	0.0684644
chr2	11076308	11077053	5.44279	2.82308	1.45855	1.93553	0.0700862
chr2	11144014	11145012	4.79842	3.17901	1.63463	1.94479	0.0666899
chr2	11514484	11515535	7.30018	1.91397	0.912357	2.09783	0.0269418
chr2	12008164	12008988	5.2861	3.56522	1.50288	2.37227	0.00419455
chr2	12442888	12444308	6.64345	2.22813	1.10394	2.01835	0.0435151
chr2	12615759	12616971	4.06013	3.63683	1.80394	2.01604	0.0441142
chr2	12638626	12639495	4.27063	3.37836	1.7608	1.91865	0.0769602
chr2	12647373	12648113	4.28228	3.63196	1.75829	2.06563	0.0329776
chr2	12667372	12668016	2.4945	3.68527	1.95758	1.88257	0.0941447
chr2	12709786	12710222	1.77124	3.62738	1.91645	1.89276	0.0891136
chr2	13065962	13067608	4.13399	3.69264	1.78932	2.06371	0.0333678
chr2	13249091	13250729	4.85097	3.13647	1.62096	1.93495	0.0703579
chr2	13698197	13699568	5.66	2.84974	1.39591	2.04149	0.0379958
chr2	14425823	14426797	5.6836	2.60365	1.38903	1.87444	0.0984745
chr2	14428065	14429305	6.15191	3.11632	1.2506	2.49187	0.00172481
chr2	14437378	14438421	5.21198	4.83729	1.52354	3.17502	4.86489e-06
chr2	14633122	14633881	4.1344	4.3314	1.78924	2.4208	0.00293189
chr2	14833778	14834701	3.71751	3.59633	1.86393	1.92944	0.0724492
chr2	15006805	15007890	5.42769	2.83716	1.46286	1.93946	0.0686199
chr2	15072698	15073698	4.28849	3.97413	1.75694	2.26196	0.00898748
chr2	16606828	16608079	6.79082	2.1149	1.06027	1.99469	0.0501009
chr2	16817133	16818143	3.8589	3.53483	1.84078	1.92029	0.0763395
chr2	17090088	17090487	2.13297	3.7754	1.94618	1.9399	0.0684644
chr2	17371844	17373141	4.35535	4.25181	1.7422	2.44049	0.00254716
chr2	17481198	17482133	4.1438	3.45245	1.78734	1.93161	0.0716272
chr2	17598017	17598986	4.35576	3.35178	1.74211	1.92398	0.0747277
chr2	17745638	17746260	2.90004	3.74081	1.94878	1.91957	0.076668
chr2	17760609	17761609	4.9488	4.24918	1.59514	2.66383	0.000451847
chr2	17761609	17762567	4.05934	4.35368	1.8041	2.41322	0.00309632
chr2	17770686	17771623	5.31753	3.11342	1.49405	2.08388	0.0294145
chr2	17771623	17772383	4.15869	3.63199	1.78431	2.03551	0.0392804
chr2	17801239	17802662	6.24247	2.51249	1.22357	2.05341	0.0354922
chr2	18157886	18159665	7.41952	1.91565	0.879051	2.17923	0.015806
chr2	18198768	18199698	3.4156	3.89398	1.90529	2.04377	0.0374849
chr2	18391383	18392272	4.58934	3.56058	1.68739	2.11012	0.0249173
chr2	18465607	18466271	3.30328	3.76458	1.91776	1.96301	0.0602382
chr2	18526964	18528360	7.22382	1.89487	0.934123	2.0285	0.0408716
chr2	18792216	18793622	6.91192	2.0107	1.02461	1.9624	0.060479
chr2	18804984	18805708	3.42449	3.87437	1.90424	2.0346	0.0394947
chr2	18811982	18813037	4.48709	3.375	1.71193	1.97146	0.0574392
chr2	19141338	19142635	4.80351	4.07848	1.63331	2.49706	0.00166665
chr2	19157206	19158424	4.91907	3.69884	1.60304	2.3074	0.006485
chr2	19340276	19341391	7.42313	2.35463	0.878059	2.68164	0.000391449
chr2	19387014	19387920	4.18004	4.0242	1.77992	2.26088	0.00905609
chr2	19408231	19409450	3.88793	3.72812	1.83575	2.03084	0.0403665
chr2	19673866	19674510	3.47594	3.7783	1.89793	1.99075	0.0513683
chr2	19738231	19739003	5.55861	2.93078	1.4253	2.05625	0.0349985
chr2	19768804	19769967	5.2556	3.26869	1.51141	2.16269	0.0176984
chr2	20111271	20112530	5.63738	3.09321	1.40249	2.20552	0.013147
chr2	20569342	20570919	4.9496	5.83767	1.59493	3.66014	4.91787e-08
chr2	20614727	20616072	4.69783	4.74536	1.66039	2.85798	9.09687e-05
chr2	20701817	20702812	3.82652	4.30436	1.84629	2.33136	0.0055231
chr2	20833545	20834545	7.2412	2.71151	0.92915	2.91827	5.26336e-05
chr2	20945628	20946628	6.65778	2.58649	1.09968	2.35204	0.00478813
chr2	22113697	22114166	4.07745	3.92465	1.80057	2.17967	0.0157652
chr2	22823832	22825192	5.73731	2.72718	1.37333	1.98581	0.0528279
chr2	23506466	23507350	4.4662	3.84968	1.71684	2.24231	0.0102958
chr2	23659350	23659934	3.11863	3.96495	1.93467	2.04942	0.0363679
chr2	24486691	24487366	2.93407	4.24365	1.94701	2.17957	0.0157693
chr2	24556783	24558033	6.11288	2.53447	1.26223	2.00793	0.0462384
chr2	24561771	24562898	6.62485	2.81208	1.10947	2.53462	0.0012464
chr2	24566592	24566896	1.84713	3.64164	1.9242	1.89255	0.0891356
chr2	24925644	24926401	4.09137	3.4675	1.79783	1.92871	0.0727701
chr2	24962289	24963469	4.77289	3.08681	1.64122	1.88081	0.0951279
chr2	25028703	25029746	4.48488	3.81498	1.71245	2.22778	0.0113388
chr2	25737705	25738779	4.07104	3.85731	1.80182	2.14078	0.0203306
chr2	25956285	25957120	3.66188	4.31199	1.87239	2.30293	0.00669518
chr2	26575834	26576622	3.82895	4.368	1.84588	2.36635	0.00436444
chr2	26580197	26580844	3.21943	3.97181	1.92599	2.06221	0.0336475
chr2	27910167	27911167	3.67721	4.02071	1.8701	2.15	0.0191814
chr2	27912151	27913376	4.1963	3.50307	1.77655	1.97184	0.0573328
chr2	28002295	28003295	4.12937	4.26581	1.79026	2.38279	0.00389595
chr2	28497734	28498834	5.33445	3.03879	1.48929	2.04043	0.0382148
chr2	28540113	28541072	3.8648	3.4851	1.83977	1.89431	0.0883016
chr2	28664885	28665815	3.67876	3.54568	1.86986	1.89622	0.0873224
chr2	28867061	28868346	4.85462	3.26669	1.62	2.01647	0.0440173
chr2	29329647	29330931	5.0347	3.45668	1.5721	2.19877	0.0138068
chr2	29331113	29331829	4.8931	3.12593	1.6099	1.94169	0.0677882
chr2	30361883	30363202	4.69264	3.57015	1.6617	2.14849	0.0193925
chr2	30437955	30438755	3.37538	3.87372	1.90994	2.02818	0.0409518
chr2	30686200	30686945	3.24683	3.94848	1.92341	2.05286	0.0356134
chr2	30876748	30877283	3.269	3.73033	1.92124	1.94163	0.0677882
chr2	31108683	31109685	4.68587	3.37532	1.66341	2.02916	0.0407052
chr2	31336320	31337638	4.04879	3.75301	1.80614	2.07792	0.0305504
chr2	31690205	31691199	4.83589	3.24636	1.62489	1.99789	0.0491436
chr2	31719145	31720024	4.2218	4.97566	1.77121	2.80918	0.00013788
chr2	32343952	32344911	3.84816	4.80374	1.84262	2.60701	0.000708133
chr2	32709925	32710966	4.47043	3.70282	1.71585	2.15801	0.0182449
chr2	32913632	32914380	3.83777	4.16532	1.84439	2.25837	0.00921438
chr2	33395091	33395877	3.17915	4.75209	1.92962	2.46271	0.00214099
chr2	34137682	34139029	4.19923	4.39158	1.77594	2.47282	0.00198515
chr2	34327183	34328282	3.91913	5.20896	1.83023	2.84607	0.000100345
chr2	34339863	34340942	4.40294	3.5529	1.73145	2.05198	0.0357778
chr2	34792092	34793093	3.99213	3.46008	1.81689	1.9044	0.0835476
chr2	34860515	34861234	3.12621	4.22312	1.93406	2.18355	0.0153821
chr2	35031604	35033143	4.97098	3.77549	1.58923	2.37568	0.00409822
chr2	35305479	35306815	4.62716	3.39462	1.67808	2.02292	0.04228
chr2	35337449	35338330	4.07181	4.1594	1.80167	2.30864	0.00645638
chr2	35410452	35412040	4.57771	3.23842	1.69022	1.91597	0.0781708
chr2	35755593	35756573	4.33199	3.63058	1.7474	2.07771	0.0305936
chr2	35778713	35779117	2.07368	3.65069	1.94258	1.8793	0.0958749
chr2	36019559	36021093	5.61183	2.73226	1.40991	1.9379	0.0691463
chr2	36504184	36505164	4.39038	4.20057	1.73431	2.42205	0.00290402
chr2	36506875	36507173	1.55132	3.56192	1.88958	1.88503	0.0930073
chr2	36814320	36815949	4.68136	4.38855	1.66455	2.63649	0.000565316
chr2	37048076	37049076	5.4546	3.32673	1.45518	2.28613	0.00757823
chr2	37337655	37338840	4.46899	3.22963	1.71619	1.88187	0.0945387
chr2	37351962	37352830	3.5542	3.54619	1.8877	1.87858	0.0962054
chr2	37603686	37604852	5.78181	3.08492	1.36028	2.26786	0.00862313
chr2	37762899	37763950	5.19662	2.98048	1.5278	1.95083	0.0644073
chr2	37919754	37920663	3.61803	4.06741	1.8788	2.1649	0.0174985
chr2	37991958	37992483	2.62592	4.00323	1.95723	2.04536	0.0371868
chr2	38142553	38143577	4.9463	3.00266	1.59581	1.88159	0.0946765
chr2	38365267	38366100	3.91749	3.84711	1.83052	2.10165	0.0263108
chr2	38442702	38443788	4.40827	3.35183	1.73023	1.93721	0.0694369
chr2	38644852	38645785	3.72873	4.30937	1.86218	2.31416	0.0062318
chr2	38681387	38681773	2.36171	3.79072	1.9555	1.93849	0.06892
chr2	38769660	38770645	4.21853	3.33808	1.7719	1.8839	0.0935207
chr2	39321709	39323270	5.31616	3.11258	1.49444	2.08278	0.0296216
chr2	39361333	39362099	3.66761	3.78878	1.87153	2.02443	0.0419509
chr2	39385561	39386135	2.96325	4.09015	1.94537	2.10251	0.0261525
chr2	39906629	39907895	6.63293	2.50228	1.10706	2.26029	0.00908695
chr2	40241151	40242337	3.68722	3.56667	1.86858	1.90876	0.0815739
chr2	40340895	40341929	4.24276	3.3842	1.76677	1.91547	0.0784741
chr2	40465209	40466220	4.53957	3.80895	1.69945	2.24129	0.0103599
chr2	40590637	40591635	4.49962	3.99777	1.70897	2.33928	0.00521941
chr2	41528470	41529549	4.22902	3.56578	1.76969	2.01492	0.0443959
chr2	42343993	42344568	4.0458	4.19495	1.80671	2.32187	0.00590966
chr2	42530450	42531051	4.45269	3.74342	1.71999	2.17642	0.0161182
chr2	42648875	42650012	4.26239	3.40078	1.76258	1.92943	0.0724492
chr2	42812983	42813714	3.6092	3.6143	1.88006	1.92244	0.0753606
chr2	42845993	42846962	3.9071	4.81706	1.83237	2.62887	0.000601392
chr2	43072083	43073477	5.03825	3.76164	1.57114	2.39421	0.00359099
chr2	43278357	43279357	4.69526	3.51968	1.66104	2.11896	0.0236047
chr2	43286387	43287329	6.19555	2.53062	1.23757	2.04482	0.03728
chr2	43365021	43365728	3.48662	3.84584	1.89658	2.02777	0.0410599
chr2	43421121	43422121	6.4576	2.24925	1.15931	1.94017	0.0683424
chr2	43532020	43533020	5.68201	2.90957	1.38949	2.09398	0.0276567
chr2	43563306	43564452	4.60358	3.29395	1.6839	1.95615	0.0626121
chr2	43718356	43718997	2.72568	3.69879	1.95535	1.89162	0.0895268
chr2	43986140	43987307	5.31	3.09561	1.49617	2.06902	0.0323348
chr2	44282815	44283613	3.80583	3.73229	1.84974	2.01773	0.0436806
chr2	44661049	44661743	4.29117	3.39987	1.75636	1.93575	0.070001
chr2	44933764	44934729	4.13602	3.84557	1.78892	2.14966	0.0192193
chr2	45185750	45186997	4.59257	3.16191	1.6866	1.87473	0.0983449
chr2	46119337	46120337	6.78561	2.12261	1.0618	1.99906	0.0488234
chr2	46325751	46326767	4.88142	3.29052	1.61297	2.04004	0.0382702
chr2	46397928	46398703	4.34091	3.40638	1.74542	1.95161	0.064128
chr2	46398703	46399703	5.29381	3.25153	1.50072	2.16666	0.0172925
chr2	46956574	46957176	3.45962	3.67336	1.89997	1.93338	0.0709559
chr2	47027473	47028821	4.2689	3.42758	1.76118	1.94619	0.0662559
chr2	47099003	47100022	5.55509	2.71457	1.42632	1.9032	0.0840771
chr2	47196566	47197641	4.64582	3.55343	1.67345	2.12342	0.0229115
chr2	47261280	47262280	8.0121	1.56624	0.726134	2.15696	0.01834
chr2	47492479	47494202	5.59183	3.378	1.4157	2.3861	0.00381323
chr2	48191973	48193287	5.87952	2.79535	1.3315	2.0994	0.0266776
chr2	48533709	48535052	5.2072	3.83644	1.52487	2.51591	0.00143488
chr2	48625160	48626315	5.02228	3.05632	1.57545	1.93996	0.068435
chr2	48946436	48947640	6.82516	2.1911	1.05013	2.0865	0.0289503
chr2	48976606	48977618	3.82749	3.70019	1.84613	2.0043	0.0471792
chr2	49262174	49263559	6.07086	3.27385	1.27474	2.56824	0.000955817
chr2	50209953	50210749	3.5551	4.55257	1.88758	2.41185	0.00313342
chr2	50625401	50626777	4.5572	3.49192	1.6952	2.05989	0.0341941
chr2	50876636	50877180	3.44053	3.68691	1.90231	1.93812	0.0690438
chr2	50877180	50878180	4.47308	4.90265	1.71523	2.85831	9.08084e-05
chr2	51230810	51231536	3.96448	3.98471	1.82201	2.18698	0.0149936
chr2	51240092	51241092	7.00314	1.97549	0.997926	1.9796	0.0547371
chr2	51545493	51546618	4.03235	3.7639	1.80929	2.08031	0.0300696
chr2	51754200	51754931	3.55879	3.57491	1.88708	1.89442	0.0882384
chr2	51946117	51946932	3.51662	3.58371	1.89271	1.89343	0.0887538
chr2	52336887	52337728	3.03163	4.01171	1.94106	2.06676	0.0327311
chr2	52760915	52761598	1.40455	3.70373	1.86814	1.98258	0.0538594
chr2	52764120	52765067	2.71471	7.05344	1.95563	3.60674	7.77192e-08
chr2	53131343	53132929	5.07212	3.28225	1.56196	2.10137	0.0263437
chr2	53580177	53581657	4.84342	3.42627	1.62293	2.11116	0.0247635
chr2	53717691	53718836	4.432	4.07607	1.72478	2.36324	0.00446553
chr2	53786701	53787251	3.61983	3.83755	1.87854	2.04284	0.0376931
chr2	53813749	53815121	4.09257	4.92532	1.79759	2.73995	0.000246686
chr2	54208545	54209709	4.30311	3.28499	1.75375	1.87312	0.0991725
chr2	54308402	54309504	4.94712	4.9132	1.59559	3.07924	1.17916e-05
chr2	54533698	54534502	3.36162	3.9598	1.91149	2.07158	0.0317657
chr2	54802362	54803362	5.59705	3.24338	1.41419	2.29345	0.00716327
chr2	54994753	54995858	5.38313	3.55256	1.47552	2.40766	0.00323577
chr2	55036691	55037699	4.13651	5.29803	1.78882	2.96175	3.52984e-05
chr2	55041731	55043223	4.4844	3.67131	1.71257	2.14375	0.0199483
chr2	55077394	55078680	4.22168	3.47121	1.77124	1.95977	0.061371
chr2	55132049	55132645	3.18935	4.22288	1.92872	2.18947	0.0147269
chr2	55380482	55381647	5.2237	3.01363	1.52029	1.98227	0.0539171
chr2	55669338	55670296	4.38869	3.85237	1.73469	2.22078	0.0118402
chr2	55817968	55818782	4.42139	3.72732	1.72722	2.15798	0.0182449
chr2	55948621	55949751	5.3238	3.14818	1.49229	2.10963	0.0250081
chr2	56020735	56021935	3.97241	4.41893	1.82055	2.42725	0.00280181
chr2	56749441	56750660	7.43015	3.03108	0.876127	3.45964	3.28153e-07
chr2	56784234	56785093	3.33133	4.08293	1.9148	2.1323	0.0215379
chr2	57645886	57646841	3.67435	3.69622	1.87053	1.97603	0.0558009
chr2	57904382	57905258	3.94219	3.90545	1.82608	2.13871	0.0206232
chr2	58334752	58335908	6.61427	2.41695	1.11261	2.17232	0.0166066
chr2	58339621	58340921	4.82359	4.69999	1.6281	2.8868	7.1047e-05
chr2	58360456	58361418	4.11447	4.72745	1.79324	2.63626	0.00056612
chr2	58364427	58364957	3.06513	3.97025	1.93872	2.04787	0.0367021
chr2	58614185	58615576	4.31265	3.46029	1.75166	1.97543	0.0559967
chr2	58724227	58725003	3.9551	3.6111	1.82373	1.98006	0.0545836
chr2	58767018	58767990	4.75099	3.33748	1.64684	2.02659	0.0413815
chr2	58840511	58841137	3.90597	4.10913	1.83257	2.24227	0.0102958
chr2	58861248	58862248	5.75655	2.84959	1.36769	2.0835	0.0294677
chr2	58965937	58966824	4.57042	3.30133	1.692	1.95114	0.0643153
chr2	59072016	59073313	4.31836	4.97808	1.75041	2.84396	0.00010237
chr2	59410787	59411787	4.94858	3.59812	1.5952	2.2556	0.00939969
chr2	59718046	59718498	3.9087	3.54878	1.83208	1.93701	0.0694853
chr2	60219921	60220279	3.67422	4.70646	1.87054	2.51609	0.00143397
chr2	60298144	60299618	4.53754	3.23316	1.69993	1.90193	0.0846578
chr2	60368213	60369095	3.18714	4.01565	1.92892	2.08181	0.0297993
chr2	60416074	60417019	3.98462	4.72963	1.81829	2.60114	0.000743055
chr2	60516280	60517844	4.45794	3.50832	1.71877	2.04118	0.0380602
chr2	60668898	60670868	5.07404	3.20245	1.56144	2.05096	0.0360484
chr2	60673577	60674674	4.16131	3.48474	1.78377	1.95358	0.0634577
chr2	60682819	60684304	4.42781	5.27734	1.72575	3.058	1.44621e-05
chr2	60692715	60694127	4.64737	3.35177	1.67306	2.00337	0.0474812
chr2	60734613	60736024	5.48317	3.2386	1.44701	2.23814	0.0105389
chr2	60738985	60739629	3.8056	3.70045	1.84978	2.00048	0.0484
chr2	60773594	60774594	4.71958	4.25159	1.65486	2.56915	0.0009474
chr2	60945822	60946822	4.4007	6.16318	1.73196	3.5585	1.23757e-07
chr2	60946822	60948185	4.12167	3.89138	1.7918	2.17177	0.0166528
chr2	61025833	61027068	3.8971	4.11518	1.83414	2.24366	0.0101917
chr2	61042677	61043021	2.01157	3.97259	1.93826	2.04957	0.036345
chr2	61175904	61176904	4.79928	4.02232	1.6344	2.46103	0.00216927
chr2	61231330	61232619	4.62232	3.2878	1.67928	1.95786	0.0620162
chr2	61537156	61537914	2.79113	3.74041	1.95338	1.91484	0.0787318
chr2	61567159	61568438	4.4002	3.6874	1.73207	2.12889	0.0220622
chr2	61637473	61639015	4.49725	3.20817	1.70954	1.87663	0.0972466
chr2	62016544	62018036	5.21609	3.01654	1.5224	1.98143	0.0542364
chr2	62196297	62197417	4.73109	3.37215	1.65193	2.04134	0.038028
chr2	62338858	62340209	5.10017	3.92175	1.55432	2.52313	0.00135881
chr2	62570861	62571861	5.2053	3.98609	1.5254	2.61315	0.000674945
chr2	62581917	62583364	5.1389	3.89971	1.54372	2.52618	0.00133035
chr2	62694600	62695600	6.59328	2.69292	1.11886	2.40685	0.00325778
chr2	62764055	62765055	4.52461	3.59218	1.70303	2.10929	0.0250741
chr2	63005634	63006397	3.68746	3.80518	1.86854	2.03644	0.0390954
chr2	63097880	63099407	5.7129	3.46443	1.38047	2.5096	0.00150724
chr2	63118062	63119293	3.81418	3.71363	1.84836	2.00915	0.0459171
chr2	63122609	63123609	3.83224	3.6842	1.84533	1.9965	0.0495413
chr2	63804207	63804887	3.10765	4.40923	1.93553	2.27805	0.00804088
chr2	64226310	64227127	3.6197	3.61594	1.87856	1.92485	0.0743887
chr2	64395945	64396641	3.1241	3.91198	1.93423	2.0225	0.0423891
chr2	64461144	64462144	4.30253	3.9939	1.75388	2.27718	0.00809343
chr2	64470938	64471938	4.34131	3.5011	1.74533	2.00599	0.0467391
chr2	64504196	64505152	5.75949	3.73334	1.36683	2.73139	0.000265001
chr2	64598769	64600232	4.98457	3.30864	1.58559	2.08669	0.0289399
chr2	64672412	64674198	4.58041	3.54361	1.68957	2.09735	0.0270138
chr2	64712994	64713994	5.1047	3.35499	1.55309	2.16021	0.0179688
chr2	64860243	64861267	4.15065	3.38072	1.78595	1.89296	0.089035
chr2	64888690	64889521	3.55684	4.89048	1.88734	2.5912	0.000800025
chr2	65404845	65405940	5.25493	2.91362	1.51159	1.92751	0.0732385
chr2	65793932	65795363	5.44281	3.28908	1.45855	2.25504	0.00942064
chr2	65828431	65829335	2.89778	3.86173	1.94889	1.9815	0.0542113
chr2	65864229	65866076	4.7782	3.57788	1.63985	2.18183	0.0155375
chr2	66140955	66142445	4.11596	3.57518	1.79295	1.99402	0.0503246
chr2	66218498	66219728	4.26009	3.61814	1.76307	2.05218	0.0357451
chr2	66404229	66405105	2.50431	3.87877	1.95764	1.98135	0.0542525
chr2	66470017	66470538	2.41341	4.02238	1.9566	2.0558	0.0350739
chr2	66561565	66562511	4.10892	3.94729	1.79435	2.19984	0.0137147
chr2	66591257	66592623	4.54017	3.40024	1.6993	2.00096	0.048269
chr2	66617713	66619122	4.83075	4.29083	1.62623	2.63851	0.000555948
chr2	66956662	66957662	3.4865	4.09995	1.8966	2.16174	0.0178115
chr2	66957662	66958300	2.81298	4.98338	1.95259	2.5522	0.0010852
chr2	67008539	67009852	4.57231	4.21817	1.69154	2.49369	0.00170361
chr2	67211741	67212864	3.82041	4.36361	1.84731	2.36214	0.00449638
chr2	67497953	67498950	3.78584	3.56653	1.85303	1.9247	0.0744455
chr2	67675918	67676885	4.0552	4.1264	1.8049	2.28622	0.00757636
chr2	67689879	67690805	3.98378	5.22907	1.81845	2.87557	7.74459e-05
chr2	67690805	67692286	5.34705	4.81888	1.48573	3.24344	2.68559e-06
chr2	67755075	67756112	4.19484	3.79559	1.77686	2.13613	0.0209931
chr2	67987857	67988965	4.51399	5.19295	1.70556	3.04471	1.63684e-05
chr2	68179141	68180305	4.83631	3.08277	1.62478	1.89734	0.0867933
chr2	68399955	68401052	3.85353	4.13415	1.84171	2.24474	0.0101127
chr2	68642986	68644514	4.7356	5.25684	1.65078	3.18446	4.56873e-06
chr2	68653877	68655295	5.14454	3.05303	1.54217	1.9797	0.0547015
chr2	69277693	69278631	3.5597	4.45499	1.88695	2.36094	0.00453788
chr2	69691304	69692487	4.39794	4.1771	1.73259	2.41091	0.0031558
chr2	69781814	69782961	4.17948	3.33766	1.78004	1.87505	0.0981053
chr2	69813061	69814718	4.72377	4.25511	1.6538	2.57293	0.000922286
chr2	69878256	69879217	3.35277	4.10216	1.91247	2.14495	0.0198207
chr2	69879217	69880217	5.22908	3.86873	1.5188	2.54724	0.00112464
chr2	69931615	69932107	3.09589	4.25978	1.93644	2.1998	0.0137159
chr2	69993074	69994012	4.74284	3.2846	1.64893	1.99196	0.05098
chr2	70073593	70074397	3.35605	4.30886	1.91211	2.25346	0.00952505
chr2	70261515	70262107	3.46776	4.08466	1.89896	2.151	0.0190828
chr2	70401493	70402082	3.19654	3.70902	1.92808	1.92368	0.0748312
chr2	70464452	70465083	3.35833	3.60266	1.91185	1.88438	0.093283
chr2	70631933	70632767	3.49194	4.27459	1.8959	2.25465	0.00943873
chr2	70768645	70769667	3.97801	3.72497	1.81952	2.04723	0.0368275
chr2	71078024	71078666	2.81327	3.87294	1.95258	1.9835	0.0535886
chr2	71933471	71934653	4.84935	3.15182	1.62138	1.94391	0.067014
chr2	72268420	72269650	4.78616	3.33541	1.6378	2.03652	0.0390922
chr2	72316524	72318052	4.65619	3.26623	1.67086	1.95482	0.0630682
chr2	72490338	72491632	4.71341	3.20277	1.65644	1.93353	0.0708949
chr2	72577777	72579338	4.60299	4.42831	1.68404	2.62957	0.00059834
chr2	72912669	72913723	3.75466	3.92133	1.85807	2.11043	0.0248623
chr2	73040984	73041857	3.63784	3.6306	1.87593	1.93536	0.070177
chr2	74218996	74220001	4.30231	3.45689	1.75393	1.97094	0.0575957
chr2	74417986	74418758	3.56889	3.64352	1.8857	1.93219	0.0714038
chr2	74810534	74811836	4.37775	3.33326	1.73716	1.91879	0.0769243
chr2	74973436	74974436	4.54287	3.3089	1.69865	1.94795	0.0656204
chr2	75082931	75084170	6.70773	2.09089	1.08486	1.92734	0.0732949
chr2	75293188	75294883	4.07191	3.51908	1.80165	1.95325	0.0635882
chr2	75465811	75466981	4.30632	3.42966	1.75305	1.95639	0.062539
chr2	75478766	75479775	3.80113	4.04382	1.85052	2.18523	0.0151872
chr2	75487945	75488850	2.98182	3.80873	1.94426	1.95896	0.0615989
chr2	75520082	75520673	3.74169	3.63013	1.86014	1.95154	0.0641514
chr2	75554267	75556047	4.52316	4.34814	1.70338	2.55266	0.00108127
chr2	75601529	75602252	4.138	3.5784	1.78851	2.00077	0.0483133
chr2	75606776	75607826	3.96471	3.70944	1.82197	2.03595	0.039194
chr2	76323381	76324013	3.36255	4.1873	1.91138	2.19072	0.0146001
chr2	76382043	76383512	4.27105	3.58369	1.76071	2.03536	0.039309
chr2	76581452	76582343	3.37555	4.8109	1.90993	2.51889	0.00140638
chr2	77624904	77625475	3.37648	4.33915	1.90982	2.27202	0.00835241
chr2	77981009	77981710	2.60145	5.18546	1.95747	2.64906	0.000513868
chr2	80247009	80247988	4.77007	3.3812	1.64194	2.05927	0.0343432
chr2	80319345	80320284	3.83313	4.54799	1.84518	2.4648	0.00210901
chr2	80353417	80355034	4.72453	3.56705	1.6536	2.15713	0.0183184
chr2	80432283	80434113	5.02606	3.17581	1.57443	2.01711	0.043806
chr2	81324118	81325407	5.54782	2.69956	1.42842	1.88989	0.0903507
chr2	81708122	81709951	5.5901	4.03976	1.4162	2.85253	9.47236e-05
chr2	81885102	81886214	5.27445	4.4568	1.50614	2.95909	3.61269e-05
chr2	81974562	81975479	3.65005	4.4302	1.87414	2.36386	0.00444373
chr2	82139487	82140296	4.05183	3.888	1.80555	2.15336	0.018793
chr2	82502777	82503266	3.4043	4.47005	1.90662	2.34448	0.00504885
chr2	83246385	83246721	3.72771	4.17432	1.86234	2.24144	0.0103586
chr2	83315820	83316824	3.36662	4.16762	1.91093	2.18094	0.0156521
chr2	83451511	83452422	3.32891	4.17373	1.91506	2.17943	0.015779
chr2	83758184	83759509	4.60063	3.35867	1.68462	1.99373	0.0504125
chr2	83799400	83800592	3.99878	3.85424	1.81565	2.12279	0.0230026
chr2	84179461	84180954	5.29982	3.5387	1.49903	2.36066	0.00454454
chr2	84268671	84269360	3.06511	3.81395	1.93872	1.96725	0.0588186
chr2	84279132	84280132	4.7686	3.45215	1.64232	2.102	0.0262469
chr2	84330412	84332111	4.94172	4.53519	1.59703	2.83977	0.000106308
chr2	85235768	85236877	4.19579	3.37833	1.77666	1.90151	0.0848164
chr2	85280754	85281754	5.1022	3.98865	1.55377	2.56708	0.000963638
chr2	85464616	85466066	5.76892	2.69437	1.36406	1.97525	0.05605
chr2	85487892	85489002	4.95412	3.09639	1.59372	1.94287	0.0673547
chr2	85726056	85727056	6.42455	2.23613	1.16917	1.91257	0.0798567
chr2	85879753	85881111	6.68949	2.46731	1.09026	2.26304	0.00891278
chr2	85886817	85887817	5.02443	3.26603	1.57487	2.07384	0.031381
chr2	85938283	85939386	7.08056	3.10477	0.975412	3.18303	4.58525e-06
chr2	86181863	86182863	7.75933	1.96364	0.78897	2.48887	0.00175956
chr2	86195280	86195586	1.33586	3.70861	1.85717	1.99692	0.0494123
chr2	87048134	87049795	4.30208	3.85381	1.75398	2.19718	0.0139677
chr2	87109529	87110011	2.76255	4.44967	1.95431	2.27684	0.00809592
chr2	88557038	88558502	4.77177	3.11394	1.6415	1.89701	0.0869288
chr2	88629019	88630507	7.27773	1.81545	0.918728	1.97604	0.0558009
chr2	88908552	88909834	5.26965	2.9857	1.50748	1.98059	0.0544693
chr2	89034162	89035162	4.32889	3.54366	1.74808	2.02717	0.0412287
chr2	95925438	95926685	4.62981	3.49695	1.67743	2.08471	0.0292265
chr2	95999336	96000768	5.68098	2.64689	1.38979	1.90452	0.0834916
chr2	96581060	96581293	1.67414	3.57408	1.90538	1.87578	0.0977057
chr2	96757474	96758474	5.07961	4.09876	1.55993	2.62753	0.000608896
chr2	97007697	97008487	3.96954	3.41977	1.82108	1.87788	0.0966146
chr2	97215627	97216923	5.89902	2.60278	1.32574	1.96327	0.0601597
chr2	97222278	97223480	6.21744	2.73926	1.23104	2.22515	0.0115281
chr2	97282921	97284150	4.36433	4.70747	1.74018	2.70516	0.000332164
chr2	97288474	97289300	4.00849	3.55397	1.81382	1.95938	0.0614876
chr2	97597205	97598606	5.01678	3.11925	1.57694	1.97805	0.0551888
chr2	97872503	97872901	1.51676	3.9849	1.88478	2.11425	0.0242789
chr2	98164509	98164843	0.520583	3.25486	1.68654	1.9299	0.0723043
chr2	98166970	98167446	2.52126	3.98432	1.9577	2.0352	0.0393479
chr2	98466331	98467249	3.62447	3.87762	1.87787	2.06491	0.0331249
chr2	98857026	98858071	5.12962	3.01483	1.54626	1.94975	0.0648196
chr2	99307713	99308475	3.69866	3.59204	1.86684	1.92413	0.0746894
chr2	99602464	99602910	3.37996	3.71704	1.90943	1.94668	0.0660967
chr2	99822024	99823017	3.6837	4.11365	1.86911	2.20085	0.0136216
chr2	100955858	100957259	5.14584	4.07629	1.54181	2.64383	0.000534225
chr2	101413023	101414184	3.87908	3.7261	1.83729	2.02804	0.0409934
chr2	101540918	101542182	4.60139	3.25522	1.68444	1.93253	0.0712447
chr2	101560797	101562110	4.49622	3.3017	1.70978	1.93107	0.0718095
chr2	101704126	101705113	4.05146	3.39774	1.80562	1.88176	0.0945804
chr2	101946475	101947913	4.70668	3.95844	1.65814	2.38727	0.00377142
chr2	101996749	101997762	4.31677	3.7142	1.75076	2.12148	0.0231992
chr2	102012239	102013493	5.46319	3.18837	1.45272	2.19475	0.0142149
chr2	102026671	102028068	7.10745	2.07241	0.967625	2.14175	0.0201951
chr2	102058326	102059654	4.38568	3.53359	1.73537	2.03622	0.0391244
chr2	102337606	102338951	4.45686	3.3437	1.71902	1.94512	0.0665999
chr2	102458069	102459478	4.32952	4.01616	1.74794	2.29765	0.00696329
chr2	102466733	102467560	3.38666	4.30354	1.90866	2.25474	0.00943664
chr2	102577369	102578643	4.92864	3.26889	1.6005	2.04242	0.0377893
chr2	102715014	102715569	4.06735	3.58631	1.80254	1.98959	0.0516666
chr2	103280800	103281744	4.603	4.59114	1.68404	2.72626	0.000277341
chr2	103287114	103287963	3.44203	3.58106	1.90213	1.88266	0.0941071
chr2	104956339	104957107	6.4509	2.47706	1.16131	2.133	0.0214342
chr2	104957107	104958107	5.93777	2.60528	1.31427	1.9823	0.0539152
chr2	106701573	106702862	4.68249	3.47155	1.66426	2.08594	0.0290439
chr2	106778311	106779311	6.58475	2.48827	1.1214	2.2189	0.0120022
chr2	107712341	107713527	4.39852	3.33385	1.73246	1.92435	0.0746185
chr2	108211946	108212980	3.87654	3.87912	1.83774	2.11082	0.0248073
chr2	109295093	109295317	0.535818	3.21892	1.69034	1.90431	0.0835848
chr2	109532407	109533587	4.77018	4.13868	1.64191	2.52064	0.00138774
chr2	109559070	109560291	5.46187	3.09542	1.4531	2.13021	0.0218767
chr2	109588141	109589429	4.83771	3.77508	1.62442	2.32396	0.00582375
chr2	109671311	109672556	4.31475	3.77259	1.7512	2.15429	0.01868
chr2	110479466	110480483	5.20539	3.42455	1.52537	2.24506	0.0100926
chr2	111585775	111586715	5.86966	3.50153	1.33441	2.62403	0.000623648
chr2	111897078	111898078	5.75017	2.79667	1.36956	2.04202	0.0378771
chr2	112459763	112460890	5.12359	3.52388	1.54792	2.27653	0.00811492
chr2	112732604	112733640	5.53827	2.92978	1.43117	2.04712	0.036839
chr2	112772888	112773551	4.02301	4.69015	1.81107	2.58971	0.000808937
chr2	113431250	113432744	4.84282	3.23451	1.62309	1.99282	0.0507112
chr2	113449339	113450339	5.83668	2.55824	1.34414	1.90326	0.0840771
chr2	113625317	113625854	3.82717	3.67467	1.84618	1.99042	0.0514728
chr2	113712010	113713512	4.15767	3.98019	1.78452	2.2304	0.0111458
chr2	113843097	113844302	4.97216	3.41201	1.58891	2.14739	0.0195033
chr2	114234476	114235212	2.35428	5.09279	1.95531	2.60459	0.000722027
chr2	114532331	114532826	3.68844	4.16901	1.8684	2.23133	0.0110971
chr2	114559684	114560361	3.3251	4.28799	1.91546	2.23862	0.0105174
chr2	114588499	114589606	5.93698	3.08292	1.3145	2.34531	0.00502491
chr2	114591475	114592985	4.5422	3.95255	1.69882	2.32665	0.0057021
chr2	114600407	114601897	4.95099	3.69298	1.59456	2.31599	0.00615905
chr2	114606506	114607495	4.48199	3.56091	1.71313	2.07859	0.0304168
chr2	114727951	114729125	4.60593	4.27322	1.68332	2.53857	0.00120812
chr2	115512370	115513824	7.80356	1.68556	0.777728	2.16729	0.0172044
chr2	115562844	115563997	6.80874	2.29229	1.05497	2.17284	0.0165586
chr2	116139500	116140400	2.92589	3.9907	1.94745	2.04919	0.0363888
chr2	116169814	116170976	5.26171	2.8437	1.5097	1.88362	0.0936262
chr2	118380688	118381829	3.91869	3.8039	1.83031	2.07829	0.0304778
chr2	118680857	118681760	3.92053	3.5983	1.82998	1.96631	0.0591387
chr2	118714955	118716418	7.22588	1.74901	0.933535	1.87353	0.098953
chr2	118738222	118739497	5.27764	3.1005	1.50525	2.0598	0.0342177
chr2	118908266	118909524	4.44622	3.92202	1.72149	2.27827	0.00803467
chr2	118999506	119000506	6.29627	3.16995	1.2075	2.62522	0.000619886
chr2	119144715	119145715	5.00791	4.12899	1.57932	2.6144	0.000667814
chr2	119188142	119189142	4.67079	4.1454	1.66721	2.48643	0.00178892
chr2	119236227	119237746	5.01808	3.0662	1.57659	1.94484	0.0666899
chr2	119342730	119343461	3.65751	3.81549	1.87304	2.03706	0.0389441
chr2	120076897	120077986	4.698	3.15995	1.66035	1.90319	0.0840771
chr2	120106943	120107943	4.53278	3.66679	1.70108	2.15557	0.0185329
chr2	120570353	120571407	3.71245	3.50993	1.86471	1.88229	0.0943449
chr2	121020134	121021534	5.37934	2.85844	1.4766	1.93582	0.0699771
chr2	121056693	121057693	4.33889	3.64568	1.74587	2.08818	0.0286483
chr2	121057693	121059054	4.72886	3.81283	1.6525	2.30731	0.00648591
chr2	121077641	121078810	4.18796	4.15562	1.77829	2.33687	0.00530839
chr2	121271263	121272263	4.6793	3.46381	1.66507	2.08028	0.030072
chr2	121636365	121636955	4.47366	4.71804	1.71509	2.7509	0.000224416
chr2	121737402	121738245	3.22107	4.79078	1.92584	2.48763	0.00177528
chr2	122012437	122013755	6.92639	2.2127	1.02037	2.16853	0.0170561
chr2	122261981	122263401	5.64794	3.18652	1.39941	2.27704	0.00809514
chr2	122422506	122424385	4.78568	3.56321	1.63792	2.17545	0.0162412
chr2	123109336	123110677	4.20907	5.00481	1.77389	2.82138	0.000123417
chr2	123478118	123478973	2.99931	4.73253	1.94317	2.43546	0.00263937
chr2	124897088	124898202	3.11858	3.82872	1.93467	1.979	0.0549369
chr2	126550650	126551656	3.6964	4.27861	1.86718	2.29148	0.00727226
chr2	127754465	127755458	5.17733	3.02401	1.53314	1.97243	0.0570885
chr2	127758358	127759289	4.13825	3.49598	1.78846	1.95474	0.0630917
chr2	128272996	128274657	7.11008	2.083	0.966863	2.15439	0.0186757
chr2	128587068	128588350	7.08352	2.00185	0.974554	2.05412	0.0353991
chr2	128588350	128589350	6.01573	3.32731	1.29114	2.57704	0.000889512
chr2	128926676	128927713	4.04538	3.64953	1.80679	2.01989	0.0430867
chr2	128944663	128945915	4.35504	3.37766	1.74227	1.93866	0.0689015
chr2	129485227	129486140	3.37782	3.83059	1.90967	2.00589	0.0467588
chr2	129562752	129563799	4.26923	4.61	1.76111	2.61768	0.000653473
chr2	131548263	131549767	6.67614	2.21115	1.09423	2.02074	0.0428398
chr2	131622259	131623259	6.05924	3.05984	1.2782	2.39386	0.00360198
chr2	131639694	131640518	4.03177	3.39585	1.8094	1.87678	0.0971707
chr2	133022711	133024032	8.5408	2.40679	0.604974	3.97835	1.44893e-09
chr2	133026032	133027032	9.27767	1.62596	0.457035	3.55764	1.2385e-07
chr2	133027032	133028032	8.23945	2.25172	0.672401	3.34878	9.80767e-07
chr2	133028032	133029032	8.82331	2.41324	0.545483	4.42405	1.19338e-11
chr2	133029032	133030032	9.71357	2.89701	0.380348	7.61672	1.164e-29
chr2	133030032	133031032	9.376	2.83296	0.439041	6.45261	6.68469e-23
chr2	133031032	133032032	9.06728	2.79337	0.496899	5.6216	4.37332e-18
chr2	133032032	133033032	8.39775	2.42591	0.636457	3.81159	9.90343e-09
chr2	133033032	133034032	9.06143	2.91028	0.498035	5.84352	2.54038e-19
chr2	133034032	133035032	9.35525	2.9108	0.442804	6.57357	1.81152e-23
chr2	133236532	133237532	6.59486	3.10816	1.11839	2.77915	0.00017653
chr2	133971090	133971791	2.88015	3.68593	1.94974	1.89047	0.0900499
chr2	134136686	134137448	3.53701	3.53993	1.89002	1.87297	0.099244
chr2	134619066	134620547	5.47117	2.93517	1.45044	2.02364	0.042108
chr2	134667754	134668821	3.09248	3.93923	1.9367	2.034	0.0396105
chr2	135116879	135118261	6.69105	2.59118	1.0898	2.37766	0.00404252
chr2	135141535	135142399	3.56917	4.17143	1.88566	2.21219	0.0125646
chr2	135425793	135426793	5.97711	2.5492	1.30261	1.957	0.0623517
chr2	135427793	135428793	7.00922	2.26619	0.996154	2.27494	0.00818775
chr2	135432120	135433120	6.2719	3.17745	1.21478	2.61567	0.00066219
chr2	135515620	135516792	4.20892	4.15348	1.77392	2.34142	0.00514722
chr2	136723049	136724063	6.0952	2.52655	1.2675	1.99333	0.0505531
chr2	136779165	136780158	3.84452	3.88008	1.84324	2.10503	0.0258107
chr2	137157267	137158180	3.95199	3.52055	1.8243	1.92981	0.0723171
chr2	137936170	137937553	4.74584	4.27645	1.64816	2.59468	0.000783922
chr2	137978052	137979193	4.98579	3.54969	1.58526	2.23919	0.0104964
chr2	138013139	138014383	4.9081	4.57803	1.60594	2.85069	9.59808e-05
chr2	138072558	138073657	3.51904	4.06852	1.89239	2.14993	0.0191897
chr2	138160375	138161607	4.08019	3.91082	1.80003	2.17264	0.0165782
chr2	138173488	138174747	4.27428	3.52829	1.76002	2.00469	0.0470867
chr2	138265287	138266287	7.28293	3.18066	0.917249	3.46761	3.02694e-07
chr2	138266287	138267082	6.58807	3.22395	1.12041	2.87748	7.62484e-05
chr2	138323915	138324782	4.89677	3.7347	1.60893	2.32123	0.00593334
chr2	138716064	138716785	2.76328	4.1504	1.95429	2.12374	0.0228675
chr2	138817225	138818565	5.66494	2.84956	1.39447	2.04348	0.0375285
chr2	138829430	138830915	7.22142	2.09522	0.934811	2.24133	0.0103599
chr2	142226142	142227321	5.34495	3.67691	1.48633	2.47383	0.00196807
chr2	142621535	142622168	2.90853	4.09143	1.94835	2.09994	0.0265789
chr2	143354074	143355277	4.95112	3.26417	1.59452	2.04711	0.036839
chr2	144366881	144367743	3.65107	3.79864	1.87399	2.02703	0.0412544
chr2	144373161	144374340	4.24495	4.22205	1.76631	2.39033	0.00369737
chr2	145188234	145189637	4.86324	3.5741	1.61774	2.20931	0.0128222
chr2	145224151	145224826	3.69754	4.02064	1.86701	2.15352	0.0187865
chr2	145418474	145419217	3.03128	4.41832	1.94108	2.27621	0.00812646
chr2	145769347	145771129	5.15322	4.18894	1.53978	2.72048	0.000291212
chr2	146016701	146017299	3.30488	3.85625	1.91759	2.01099	0.045465
chr2	146253809	146254338	2.74596	3.69718	1.95481	1.89133	0.0896284
chr2	147607925	147609023	6.32116	2.84797	1.20006	2.37319	0.00417321
chr2	147757781	147758672	5.48111	3.31207	1.4476	2.28798	0.00747763
chr2	147807463	147808687	6.04305	3.59301	1.28302	2.80044	0.000147029
chr2	147934842	147935825	4.8405	3.50462	1.62369	2.15843	0.0181937
chr2	147989862	147990483	3.80289	4.05423	1.85023	2.1912	0.0145472
chr2	148569832	148570705	5.11115	3.41739	1.55132	2.20289	0.0134285
chr2	149617314	149618445	5.23326	3.13802	1.51763	2.0677	0.0325708
chr2	149822094	149823272	6.50928	2.15773	1.14389	1.88632	0.0922605
chr2	149919045	149920200	3.98491	4.30887	1.81824	2.36981	0.00426277
chr2	150075973	150077388	4.73004	3.37795	1.6522	2.04452	0.0373271
chr2	150131767	150132810	3.90113	3.99431	1.83343	2.1786	0.015889
chr2	150999164	151000468	5.93008	2.72326	1.31655	2.06849	0.0324422
chr2	151039219	151039725	2.56196	3.66855	1.9577	1.87391	0.0987753
chr2	151559097	151559876	3.73914	3.74044	1.86054	2.01041	0.0456033
chr2	151725751	151726934	4.35206	3.99328	1.74293	2.29113	0.00729245
chr2	151833036	151834519	6.14344	2.74852	1.25312	2.19334	0.01436
chr2	151913362	151914234	3.57496	3.80854	1.88486	2.0206	0.0428823
chr2	151919881	151920462	3.48286	5.04624	1.89706	2.66003	0.000468429
chr2	151952011	151953118	3.8644	3.75808	1.83984	2.04261	0.0377392
chr2	152432031	152433201	6.07394	2.74803	1.27383	2.1573	0.0183032
chr2	153288556	153289645	4.63649	4.20504	1.67577	2.50931	0.0015086
chr2	153340034	153340983	5.12229	3.86189	1.54827	2.49432	0.00170282
chr2	154113333	154114277	3.20858	3.69457	1.92699	1.91727	0.0775399
chr2	154259895	154261205	4.59231	3.47592	1.68666	2.06083	0.0339556
chr2	154272434	154273317	4.06097	3.75979	1.80378	2.08439	0.0292841
chr2	154449021	154450716	5.07604	3.91199	1.5609	2.50625	0.00154719
chr2	154842887	154843887	4.78679	3.15603	1.63763	1.92719	0.0733377
chr2	156299430	156300270	4.42007	4.04524	1.72753	2.34164	0.00513886
chr2	156448774	156449632	3.91707	3.59104	1.8306	1.96168	0.0607212
chr2	156766605	156767309	3.85459	3.82287	1.84152	2.07593	0.0309661
chr2	156822049	156823246	4.16209	3.60523	1.78361	2.0213	0.0427064
chr2	156972714	156973470	4.8362	3.22919	1.62481	1.98743	0.0523362
chr2	157052760	157054065	4.38907	3.36397	1.7346	1.93933	0.0686476
chr2	157398190	157399194	3.56672	4.39691	1.88599	2.33135	0.0055231
chr2	157462504	157464279	6.61131	2.31049	1.11349	2.07499	0.0311247
chr2	157765179	157766179	4.96707	3.0739	1.59027	1.93294	0.0711126
chr2	158092927	158093733	4.10163	3.82021	1.7958	2.1273	0.0222962
chr2	158345253	158346381	5.38912	2.76734	1.47383	1.87766	0.0967206
chr2	158371440	158372423	3.48025	4.15849	1.89739	2.19169	0.0145131
chr2	158422801	158423648	2.92389	5.3373	1.94756	2.74051	0.000245693
chr2	158642873	158643873	4.86983	3.30995	1.61601	2.04822	0.0366236
chr2	158827916	158829574	4.43348	3.34743	1.72444	1.94117	0.0679184
chr2	159611987	159613176	4.4204	3.49741	1.72745	2.02461	0.0419079
chr2	159618010	159618982	5.67046	2.71699	1.39286	1.95066	0.064467
chr2	159640179	159641179	4.33704	4.08982	1.74628	2.34202	0.00512452
chr2	159923175	159924096	3.76969	4.05868	1.85566	2.18719	0.0149712
chr2	159958473	159959074	4.06632	3.549	1.80274	1.96867	0.0583382
chr2	159972226	159973318	5.62595	3.03774	1.40581	2.16085	0.0179242
chr2	160171723	160172594	4.1687	3.99442	1.78226	2.24121	0.0103599
chr2	160457270	160458270	4.27208	4.00552	1.76049	2.27523	0.00816984
chr2	160802596	160803606	4.12864	3.67408	1.7904	2.0521	0.0357586
chr2	160947669	160948828	4.32347	3.43251	1.74928	1.96224	0.0605088
chr2	161025965	161026697	4.84245	3.60821	1.62318	2.22292	0.0116715
chr2	161030583	161031510	3.62505	3.66499	1.87779	1.95176	0.0640652
chr2	161089180	161090584	5.62958	3.36227	1.40475	2.3935	0.00361168
chr2	161144698	161146020	4.4355	3.4699	1.72397	2.01273	0.0449938
chr2	161190851	161191455	4.22478	3.33646	1.77058	1.88439	0.093283
chr2	161521062	161522068	4.21396	3.33473	1.77286	1.88099	0.0950629
chr2	161599240	161599746	2.56042	3.75777	1.9577	1.91948	0.0766986
chr2	163766901	163767809	4.53165	5.32337	1.70135	3.12891	7.49758e-06
chr2	163787649	163788581	4.209	4.15193	1.7739	2.34056	0.00517649
chr2	164069898	164071119	4.33041	3.59078	1.74775	2.05452	0.0353142
chr2	165567722	165568722	6.37574	3.13429	1.18375	2.64776	0.000518552
chr2	165639010	165639397	2.67447	3.98394	1.95649	2.03627	0.0391098
chr2	165778850	165779192	2.88941	3.75324	1.9493	1.92543	0.074137
chr2	165784689	165785365	3.08404	3.81402	1.93733	1.9687	0.0583304
chr2	165823724	165825207	7.45316	1.78541	0.869826	2.05261	0.035661
chr2	165859884	165860948	3.81428	3.60621	1.84834	1.95105	0.0643435
chr2	166107759	166108601	4.64315	3.27171	1.67411	1.95429	0.0632379
chr2	166466920	166468021	4.99199	3.47748	1.5836	2.19593	0.0140905
chr2	167086093	167087363	6.93661	2.85947	1.01737	2.81064	0.000136782
chr2	167200061	167200896	4.09594	3.50134	1.79693	1.94852	0.0653886
chr2	167200896	167201917	4.50481	3.27058	1.70774	1.91515	0.0786041
chr2	168567739	168568644	3.83398	3.65759	1.84503	1.9824	0.0539002
chr2	168690978	168692461	4.89585	3.43884	1.60917	2.13702	0.0208621
chr2	168701127	168702319	4.69239	3.7882	1.66177	2.27962	0.00795999
chr2	169036934	169037934	3.21731	3.97498	1.92619	2.06365	0.0333739
chr2	169060296	169061481	5.59355	2.81408	1.4152	1.98847	0.0520656
chr2	169381365	169382312	4.41897	3.33382	1.72778	1.92954	0.0724173
chr2	169393116	169394326	4.60652	4.6937	1.68317	2.7886	0.000162705
chr2	169421449	169422550	4.71275	3.67889	1.6566	2.22074	0.0118402
chr2	169427440	169428440	5.3601	2.85332	1.48204	1.92526	0.0742205
chr2	169547747	169548426	2.97526	3.6424	1.94466	1.87303	0.0992094
chr2	169574607	169575860	4.61501	3.25157	1.68108	1.93421	0.0706631
chr2	169943192	169944491	7.78913	2.42712	0.781384	3.10618	9.16218e-06
chr2	170105055	170105511	1.74909	3.71515	1.91404	1.941	0.0679939
chr2	170757143	170757834	2.71132	3.85562	1.95571	1.97147	0.0574392
chr2	171196089	171197010	3.98779	3.71105	1.8177	2.04162	0.0379658
chr2	171890442	171891896	4.89591	5.44964	1.60916	3.38665	6.75292e-07
chr2	172247382	172248907	5.77036	2.66734	1.36364	1.95605	0.0626544
chr2	172409965	172411506	6.16578	2.54294	1.24646	2.04013	0.0382662
chr2	172580402	172581459	4.00567	3.46528	1.81435	1.90993	0.0810696
chr2	172739651	172740880	5.87052	3.26383	1.33416	2.44636	0.00243609
chr2	172855699	172856805	5.57917	2.78901	1.41936	1.96497	0.0596085
chr2	172903398	172904676	4.29238	3.33946	1.75609	1.90164	0.08479
chr2	173033689	173034674	4.867	3.08417	1.61676	1.90763	0.0821178
chr2	173092619	173094416	5.15578	2.89572	1.53908	1.88146	0.0947554
chr2	173111449	173112221	4.36784	3.66472	1.7394	2.10689	0.0254816
chr2	173237026	173237987	4.07523	3.67607	1.801	2.04113	0.0380628
chr2	173319270	173320712	5.67508	2.66351	1.39151	1.91411	0.0790975
chr2	173927592	173928412	3.46131	5.04509	1.89976	2.65565	0.000485638
chr2	174078802	174079493	3.48176	4.05152	1.8972	2.13553	0.0210897
chr2	174516973	174518282	6.84492	2.00133	1.04431	1.91642	0.0779232
chr2	174544237	174545197	3.33866	4.20958	1.91401	2.19935	0.0137687
chr2	174808339	174809534	4.52245	3.95937	1.70355	2.32419	0.00581745
chr2	174855832	174857030	5.30648	2.91577	1.49716	1.94753	0.0657859
chr2	174882722	174883209	3.11889	3.69545	1.93465	1.91014	0.0809868
chr2	174923775	174924966	4.65281	3.18574	1.67171	1.90568	0.0829953
chr2	176017893	176018673	3.61612	3.78405	1.87907	2.01379	0.0446891
chr2	176458790	176459733	3.76794	3.65028	1.85594	1.96681	0.0589444
chr2	176495366	176496556	5.00334	3.38557	1.58055	2.14201	0.0201615
chr2	176693835	176694940	4.35583	4.6011	1.74209	2.64113	0.000546039
chr2	176708615	176709653	3.9949	4.44332	1.81637	2.44626	0.0024372
chr2	177331459	177332641	5.20178	3.16396	1.52637	2.07286	0.0315705
chr2	177355795	177356960	5.09905	3.06142	1.55463	1.96923	0.0581776
chr2	177623027	177624002	4.20365	4.0028	1.77502	2.25507	0.00942043
chr2	177661286	177661978	4.08359	3.92891	1.79936	2.1835	0.0153821
chr2	177938853	177940054	4.59853	3.23767	1.68514	1.92131	0.0758753
chr2	178093849	178094849	5.27244	4.32587	1.5067	2.87109	8.03205e-05
chr2	178148386	178149386	4.98406	4.05668	1.58572	2.55825	0.00103535
chr2	178393113	178393726	3.19743	4.58711	1.928	2.37921	0.00400242
chr2	179377271	179377962	3.57906	3.59616	1.88429	1.90849	0.0816846
chr2	179785611	179786611	5.26381	3.3662	1.50911	2.23058	0.0111402
chr2	179931334	179932695	4.13775	5.3613	1.78856	2.99755	2.57446e-05
chr2	180079228	180080026	4.27798	4.39665	1.75922	2.49921	0.00164075
chr2	180351749	180352749	7.68486	2.81103	0.808137	3.47841	2.69821e-07
chr2	180539985	180540885	5.51769	2.81476	1.43709	1.95865	0.0617076
chr2	181052148	181053089	3.6005	3.72307	1.88129	1.979	0.0549369
chr2	181224430	181225519	5.79013	3.20168	1.35783	2.35793	0.00461798
chr2	181328240	181329315	4.43417	3.23726	1.72428	1.87746	0.0968257
chr2	181509469	181510279	4.55484	3.31748	1.69577	1.95633	0.0625522
chr2	182054640	182055225	3.57932	3.8243	1.88426	2.0296	0.0405964
chr2	182305236	182306608	4.25579	3.62525	1.76399	2.05514	0.0352189
chr2	182348148	182349705	5.76002	2.81664	1.36667	2.06094	0.0339403
chr2	182634956	182635911	4.18264	4.91395	1.77939	2.7616	0.000204658
chr2	182648841	182649841	4.08269	3.99902	1.79954	2.22224	0.0117301
chr2	182655798	182656798	5.86714	3.57053	1.33515	2.67425	0.000414603
chr2	182669675	182670675	4.37969	4.89936	1.73673	2.82103	0.000123545
chr2	182750544	182751110	3.18742	3.73704	1.9289	1.9374	0.0693466
chr2	183042763	183043321	2.78518	3.71513	1.95358	1.9017	0.0847637
chr2	183813804	183815145	5.59457	3.34761	1.41491	2.36596	0.00438001
chr2	184450932	184451999	3.22309	3.65921	1.92565	1.90024	0.0854348
chr2	184533876	184534912	3.42787	4.10593	1.90384	2.15666	0.0183796
chr2	184714255	184715080	3.32216	3.68473	1.91578	1.92336	0.0749406
chr2	185180968	185182210	3.54711	3.63426	1.88866	1.92425	0.0746446
chr2	186289748	186290582	3.70572	3.5327	1.86575	1.89345	0.0887484
chr2	186447484	186449108	6.181	2.38879	1.24192	1.92347	0.0749016
chr2	186729124	186730185	3.86908	3.7675	1.83903	2.04864	0.0365252
chr2	187211691	187212999	4.73822	3.60281	1.65011	2.18338	0.0153878
chr2	187940024	187940986	3.85088	3.50554	1.84216	1.90295	0.0842105
chr2	188224703	188225917	5.0851	4.19089	1.55843	2.68918	0.00037224
chr2	188754654	188756074	4.98589	3.44615	1.58524	2.1739	0.016435
chr2	188759692	188760486	3.52976	3.93093	1.89098	2.07878	0.0303809
chr2	188915338	188916492	4.66147	3.77194	1.66954	2.25927	0.00916012
chr2	189007178	189008481	4.62481	3.33614	1.67867	1.98738	0.052344
chr2	189035087	189036195	5.0999	3.08932	1.5544	1.98747	0.0523282
chr2	189057897	189058731	3.41043	4.0055	1.9059	2.10163	0.0263108
chr2	189341556	189342556	4.7702	3.24722	1.64191	1.97771	0.0553038
chr2	189787007	189787719	3.59606	4.24235	1.88192	2.25427	0.00945874
chr2	190086840	190087840	6.60151	2.1939	1.11641	1.96514	0.0595468
chr2	190365299	190366560	4.59209	3.56234	1.68671	2.112	0.0246482
chr2	190465846	190466846	5.24511	3.00323	1.51433	1.9832	0.0536669
chr2	190466846	190468159	6.66212	2.7237	1.09839	2.47972	0.0018815
chr2	190474393	190475393	6.07638	2.66558	1.2731	2.09376	0.027697
chr2	190475393	190476194	5.78379	3.59488	1.3597	2.64388	0.000534225
chr2	191223391	191224391	5.02274	3.53288	1.57533	2.24263	0.0102733
chr2	191244159	191245395	7.00329	2.24506	0.997882	2.24983	0.00976882
chr2	191331797	191332797	5.53637	2.99608	1.43172	2.09265	0.0279105
chr2	191336133	191336695	2.71687	4.07097	1.95558	2.08172	0.0298151
chr2	191346909	191348004	4.60511	3.33906	1.68352	1.98338	0.0536151
chr2	191630407	191631957	5.60356	3.49746	1.4123	2.47642	0.00192766
chr2	191711334	191712334	6.52451	2.16178	1.13935	1.89739	0.0867829
chr2	191844332	191845757	7.49829	2.06995	0.857558	2.41377	0.00308257
chr2	192043010	192044395	4.79436	3.16045	1.63568	1.9322	0.0714038
chr2	192170004	192171004	4.72737	4.54731	1.65288	2.75114	0.000224134
chr2	192326837	192327994	5.85638	3.63389	1.33833	2.71524	0.000305209
chr2	192510711	192512103	5.79146	2.72819	1.35744	2.0098	0.0457594
chr2	192792220	192793220	6.98342	2.33306	1.00368	2.32451	0.00581278
chr2	193750299	193750977	4.40547	3.6065	1.73087	2.08363	0.0294484
chr2	193751223	193752439	4.80312	3.24725	1.63341	1.98802	0.0521712
chr2	194035486	194036236	2.4918	3.98843	1.95756	2.03745	0.0388498
chr2	194366730	194368185	4.81182	3.32323	1.63115	2.03735	0.0388791
chr2	194768258	194769696	4.42475	3.75204	1.72645	2.17327	0.0165067
chr2	194879691	194881189	4.55718	3.8515	1.6952	2.272	0.00835241
chr2	195308429	195309888	4.07409	3.78269	1.80122	2.10007	0.0265578
chr2	196206472	196207933	4.61271	3.23274	1.68165	1.92236	0.0753999
chr2	196312003	196312828	3.57485	3.80283	1.88488	2.01755	0.0437246
chr2	196466838	196467838	6.10033	2.94712	1.26597	2.32795	0.00566007
chr2	196675348	196676144	3.56417	4.2505	1.88634	2.2533	0.00953113
chr2	197156450	197157450	8.29294	2.27852	0.660125	3.45165	3.55888e-07
chr2	197195347	197196360	3.85603	3.4691	1.84128	1.88407	0.0934214
chr2	197391786	197392707	4.37654	3.9328	1.73744	2.26357	0.00888698
chr2	197398988	197399936	4.01853	3.99785	1.81192	2.20641	0.0130656
chr2	197819646	197820635	4.62794	5.31399	1.67789	3.16706	5.25914e-06
chr2	197851985	197853391	6.71703	2.06131	1.0821	1.90492	0.0833361
chr2	197855664	197856579	3.72082	4.4063	1.86341	2.36464	0.00442073
chr2	198074224	198075224	7.43197	2.38944	0.875628	2.72883	0.000271441
chr2	198197483	198198474	4.18726	3.54568	1.77843	1.99371	0.0504125
chr2	198455909	198457405	6.14542	2.4598	1.25253	1.96387	0.0599426
chr2	198557613	198558819	4.75608	3.24249	1.64554	1.97048	0.0577198
chr2	199305652	199307064	4.34078	3.36217	1.74545	1.92625	0.0737595
chr2	199596658	199597320	3.47814	4.25501	1.89765	2.24225	0.0102958
chr2	199666090	199667442	4.61232	4.97271	1.68175	2.95687	3.6964e-05
chr2	200797954	200798775	3.90598	3.75136	1.83257	2.04705	0.0368482
chr2	201186837	201187690	4.01075	3.4196	1.8134	1.88574	0.0925795
chr2	201281260	201282858	5.21477	3.50295	1.52277	2.30038	0.00683594
chr2	202465559	202466259	5.94607	2.51757	1.31181	1.91916	0.0768273
chr2	202477404	202478127	3.98408	3.74656	1.81839	2.06037	0.0340657
chr2	202614934	202615993	4.38798	4.6279	1.73485	2.66761	0.000438169
chr2	202717487	202718395	3.4042	3.96994	1.90663	2.08217	0.0297325
chr2	203466805	203468030	4.62047	4.53348	1.67974	2.69892	0.000350687
chr2	203558145	203559180	3.70534	4.54979	1.86581	2.4385	0.00258208
chr2	203666355	203666948	2.61803	4.1123	1.95731	2.10099	0.0264096
chr2	203723277	203723934	3.65368	4.37818	1.87361	2.33677	0.00531168
chr2	203967178	203967775	2.74442	4.13661	1.95485	2.11608	0.0240455
chr2	204054959	204055671	4.50362	3.83284	1.70803	2.24401	0.0101627
chr2	204267017	204267665	3.25044	3.65869	1.92306	1.90254	0.0843912
chr2	204457381	204458111	4.44422	4.06089	1.72195	2.3583	0.00460873
chr2	204539733	204540536	3.77653	3.55207	1.85455	1.91533	0.0785195
chr2	204654922	204655658	3.57757	3.81408	1.8845	2.02392	0.0420526
chr2	204891800	204892534	4.01859	4.19435	1.81191	2.31487	0.00620562
chr2	204950614	204951786	3.92974	3.4784	1.82833	1.9025	0.0843912
chr2	205119668	205120854	6.25901	2.41117	1.21863	1.9786	0.0550371
chr2	205158525	205159826	6.39675	2.83069	1.17748	2.40403	0.00332058
chr2	205316964	205318022	7.32941	1.7862	0.904114	1.97563	0.055942
chr2	205569875	205571141	6.25005	2.66046	1.2213	2.17838	0.015911
chr2	205861463	205862409	3.47088	3.68712	1.89857	1.94205	0.0676925
chr2	206651338	206652338	6.09566	2.43208	1.26736	1.91901	0.0768671
chr2	206652338	206653573	5.15913	4.01506	1.53815	2.61031	0.000689292
chr2	206830534	206831288	3.76299	3.79618	1.85674	2.04454	0.0373258
chr2	207094798	207095909	4.87335	3.15006	1.61509	1.95039	0.0645576
chr2	207283486	207284334	3.93704	4.37887	1.82701	2.39674	0.00350585
chr2	207316752	207318123	4.48357	4.79187	1.71276	2.79774	0.000149622
chr2	207341734	207343171	4.68438	4.70148	1.66379	2.82577	0.000118525
chr2	207467780	207468876	4.02686	3.6955	1.81034	2.04133	0.038028
chr2	207487087	207488202	3.98264	4.23307	1.81866	2.32758	0.00566974
chr2	208661524	208662962	7.16828	3.06443	0.950071	3.22547	3.12161e-06
chr2	208729818	208730499	2.74248	3.75932	1.9549	1.92302	0.0750996
chr2	209502814	209503772	4.84128	4.11337	1.62349	2.53366	0.00125525
chr2	209676417	209677159	3.70274	4.14992	1.86621	2.22372	0.0116186
chr2	209883380	209884080	3.11547	4.47561	1.93492	2.31308	0.0062814
chr2	210349858	210351085	3.88694	3.86144	1.83592	2.10327	0.0260531
chr2	210546025	210546604	2.90061	4.1035	1.94875	2.10571	0.0256772
chr2	210591037	210591841	3.60308	3.54556	1.88093	1.88501	0.0930138
chr2	210737371	210738254	5.48706	3.37096	1.44589	2.33141	0.0055231
chr2	210743479	210744315	3.86317	3.64838	1.84005	1.98276	0.0538063
chr2	211054350	211055350	6.20098	2.42823	1.23596	1.96466	0.0597051
chr2	211067578	211069053	5.51293	3.02114	1.43846	2.10026	0.0265444
chr2	212316164	212317172	5.48966	2.96844	1.44515	2.05407	0.0354076
chr2	212697990	212699362	4.34422	3.37496	1.74468	1.93443	0.0705737
chr2	213801298	213802232	4.40192	3.51612	1.73168	2.03047	0.0404074
chr2	214505213	214506572	5.05889	3.43874	1.56556	2.1965	0.0140326
chr2	216142487	216143333	5.63848	2.68	1.40217	1.91133	0.0804719
chr2	216545202	216546596	7.07742	1.84465	0.976324	1.88939	0.0906817
chr2	217603787	217605347	5.16351	3.41392	1.53695	2.22123	0.0118042
chr2	218353896	218354899	4.11327	3.98286	1.79348	2.22074	0.0118402
chr2	219609445	219610836	4.72825	3.17959	1.65266	1.92393	0.074748
chr2	220563234	220564639	5.45385	3.20864	1.45539	2.20465	0.0132439
chr2	221083932	221085018	5.10466	4.227	1.5531	2.72166	0.000288608
chr2	221135216	221135904	3.27278	4.15902	1.92086	2.16518	0.0174734
chr2	221197654	221198348	4.00637	4.38189	1.81422	2.4153	0.00305166
chr2	221524655	221526318	6.14623	3.18779	1.25229	2.54556	0.00114029
chr2	221823776	221824969	5.72669	2.67322	1.37644	1.94213	0.0676796
chr2	221981939	221982579	3.73037	4.03445	1.86192	2.16682	0.017269
chr2	222061822	222062784	3.70368	3.59759	1.86607	1.9279	0.0730477
chr2	222287226	222288837	4.95176	3.87535	1.59435	2.43067	0.00273504
chr2	222312794	222313794	5.03364	3.09607	1.57239	1.96903	0.0582351
chr2	222329617	222330150	3.12131	3.88376	1.93445	2.00768	0.0463225
chr2	222330150	222331389	5.16964	3.25701	1.53526	2.12148	0.0231992
chr2	222500193	222501507	5.57256	3.32143	1.42127	2.33694	0.00530694
chr2	222505541	222507019	7.33237	2.4888	0.903282	2.75528	0.000216599
chr2	222696715	222697201	2.84582	3.70348	1.95127	1.89798	0.086566
chr2	222846763	222847473	3.10232	3.63245	1.93594	1.87632	0.097422
chr2	222849166	222850064	3.71543	3.92183	1.86425	2.1037	0.0260001
chr2	222911253	222911923	3.02098	3.64743	1.94177	1.8784	0.0963154
chr2	222939151	222940384	4.09012	4.50473	1.79808	2.5053	0.00155715
chr2	223019908	223020619	2.843	4.13772	1.95139	2.1204	0.0233603
chr2	223396721	223397906	4.61035	3.43043	1.68223	2.03921	0.0384482
chr2	223751629	223752526	3.92294	5.66849	1.82955	3.0983	9.74681e-06
chr2	224229880	224230682	3.35512	3.6219	1.91221	1.89409	0.0884417
chr2	224258291	224259223	3.72051	4.3649	1.86346	2.34236	0.00511667
chr2	224282851	224283479	3.3087	3.65317	1.91719	1.90547	0.083061
chr2	224951096	224952277	5.0276	3.33482	1.57402	2.11866	0.0236563
chr2	225536152	225537127	3.93635	3.58753	1.82714	1.96347	0.0600736
chr2	225683711	225684578	5.30312	3.141	1.4981	2.09665	0.0271386
chr2	225960771	225961426	3.56467	3.90151	1.88628	2.06837	0.0324595
chr2	226244517	226245744	6.12983	2.82298	1.25718	2.24549	0.0100605
chr2	226358401	226359870	6.78488	2.71325	1.06202	2.5548	0.00106547
chr2	226845768	226846247	2.51935	3.73635	1.9577	1.90854	0.0816738
chr2	227223383	227224074	2.98205	3.66819	1.94424	1.88669	0.0920639
chr2	227552276	227553313	4.35955	3.73334	1.74126	2.14405	0.0199077
chr2	227841888	227843215	5.05558	3.02349	1.56645	1.93015	0.0721864
chr2	227917617	227918541	4.36573	4.1893	1.73987	2.40782	0.00323367
chr2	228048457	228049457	6.6114	2.46465	1.11346	2.2135	0.0124549
chr2	228253202	228254490	4.50241	3.44404	1.70831	2.01604	0.0441142
chr2	228477227	228477779	4.30899	3.29298	1.75247	1.87906	0.096023
chr2	228637936	228638936	5.28936	4.36361	1.50196	2.90527	5.96346e-05
chr2	228638936	228639678	4.70655	3.54464	1.65818	2.13767	0.0207637
chr2	228718161	228719161	7.23676	1.83065	0.930421	1.96755	0.0587062
chr2	228753843	228754809	3.9836	4.50781	1.81848	2.47889	0.0018942
chr2	229290199	229291059	3.71836	3.73406	1.8638	2.00347	0.0474738
chr2	229432748	229433862	3.22653	3.84713	1.92533	1.99817	0.0490995
chr2	229565401	229565987	2.70307	3.93451	1.9559	2.01161	0.0453249
chr2	230918630	230919682	4.8894	4.12864	1.61087	2.56298	0.00100085
chr2	230961963	230963172	4.71643	3.60533	1.65567	2.17757	0.0159983
chr2	231206741	231207730	3.76395	4.60131	1.85658	2.47837	0.00189717
chr2	231625114	231625814	4.47445	3.26296	1.71491	1.9027	0.0843223
chr2	232164615	232165615	6.79479	1.98414	1.05909	1.87344	0.0989973
chr2	232735171	232735599	1.60417	3.66834	1.89663	1.93414	0.0706968
chr2	233153235	233154074	4.53624	3.77997	1.70025	2.22319	0.0116513
chr2	233219989	233220817	2.95228	3.92264	1.946	2.01575	0.0441838
chr2	233428149	233429144	5.63993	3.28732	1.40174	2.34517	0.00502815
chr2	234465578	234466821	5.18648	3.0827	1.53061	2.01403	0.0446265
chr2	234480933	234481699	3.58366	5.74382	1.88365	3.0493	1.5705e-05
chr2	235281392	235282785	4.35715	3.64646	1.74179	2.09351	0.0277574
chr2	235355093	235356285	4.71963	3.67917	1.65485	2.22326	0.0116513
chr2	235496053	235497467	6.35525	2.29513	1.18987	1.92888	0.0726941
chr2	235584720	235585720	4.81846	3.59688	1.62943	2.20745	0.0129836
chr2	235771383	235772680	4.44647	3.62352	1.72143	2.10494	0.02582
chr2	235797200	235797756	2.44604	4.08994	1.9571	2.08979	0.0283568
chr2	236051214	236051928	3.4396	3.85716	1.90242	2.0275	0.0411311
chr2	236057661	236058818	3.88388	3.62799	1.83646	1.97554	0.0559562
chr2	236144462	236145629	3.8431	3.5019	1.84349	1.89961	0.0857586
chr2	236171934	236173104	5.25709	3.47639	1.51099	2.30074	0.00681916
chr2	236986721	236987877	5.06713	3.5261	1.56332	2.25552	0.00940212
chr2	237598524	237599524	3.65531	4.00333	1.87336	2.13697	0.0208672
chr2	237673403	237674460	4.2904	3.29189	1.75652	1.87409	0.0986388
chr2	237685315	237686557	4.9698	3.0597	1.58954	1.9249	0.0743741
chr2	237884695	237885695	4.32265	3.35528	1.74946	1.91789	0.0773259
chr2	237885695	237887089	4.67439	3.97342	1.6663	2.38458	0.00385749
chr2	238006710	238007198	4.22169	3.87368	1.77124	2.18699	0.0149936
chr2	238581777	238583254	6.14672	2.9466	1.25214	2.35325	0.00476322
chr2	240208248	240208927	3.60792	3.72582	1.88024	1.98156	0.0542
chr2	240454447	240455112	3.83552	3.63688	1.84477	1.97145	0.0574392
chr2	240581928	240582928	4.93655	3.08368	1.5984	1.92923	0.0725296
chr2	240587873	240589230	5.05973	3.03781	1.56533	1.94069	0.068105
chr2	240611361	240612756	4.59844	4.13764	1.68516	2.45534	0.00227397
chr2	240735925	240736925	5.48624	2.82426	1.44613	1.95299	0.0636827
chr2	241389171	241389726	4.39634	3.87697	1.73295	2.2372	0.0106032
chr2	242284360	242285966	5.45421	2.81501	1.45529	1.93433	0.0706102
chr2	242523926	242525005	4.3478	3.88107	1.74388	2.22554	0.0114971
chr3	322806	323379	2.71631	4.55471	1.95559	2.32908	0.00562358
chr3	354003	354663	3.3839	3.78309	1.90898	1.98174	0.0541325
chr3	1070299	1070959	2.66078	4.073	1.95673	2.08153	0.0298311
chr3	1268507	1269521	5.0218	2.95502	1.57558	1.87551	0.0978714
chr3	1372006	1372711	2.75941	3.87762	1.95441	1.98404	0.0534338
chr3	1429378	1430065	2.26318	4.36399	1.95237	2.23522	0.0107622
chr3	2756373	2757303	3.63687	3.66235	1.87607	1.95214	0.0639303
chr3	2879132	2880680	4.95748	3.32894	1.59283	2.08996	0.0283411
chr3	2902968	2903968	4.33202	3.49036	1.74739	1.99747	0.0492304
chr3	2904968	2905968	4.81201	3.32252	1.6311	2.03698	0.038956
chr3	3000231	3001193	5.13043	3.15711	1.54604	2.04206	0.0378764
[truncated: 8,443 more rows]

## Sheet: Table S6F
Table S6F. Significant proximal LVRs of the NSCLC ATAC-seq data set.
[truncated: 5,948 more rows]

[truncated: 6 more sheets: Table S6G, Table S6H, Table S6I, Table S6J, Table S6K, Table S6L]
